# Supplementary material for: Transcriptomic, 16S ribosomal ribonucleic acid and network pharmacology analyses shed light on the anticoccidial mechanism of green tea polyphenols against Eimeria tenella infection in Wuliangshan black-boned chickens
Source: Parasit Vectors. 2023 Sep 19;16:330. doi: 10.1186/s13071-023-05922-x (PMC10510215; doi:10.1186/s13071-023-05922-x)
Supplement: Supplementary file 1 — Additional file 1: Table S1. The primers used in the qPCR experiment. [file 13071_2023_5922_MOESM1_ESM.xlsx]

## Sheet: Sheet1
gene	primer
GAPDH	F-GTCAGCAATGCATCGTGCA
	R-GGCATGGACAGTGGTCATAAGA
MMP7	F-GATGATGCAATTAGAAGGGCTTT
	R-CCACCTCTTCCATCAAAAGGATA
MMP1	F-ATTTGATGCCATTACCACTT
	R-ACTTCATCCCTTTCAATGTTCT
MMP9	F-ATGAACTACTCCCCCGACCTG
	R-AGTCCAGAACTCATCATCATCG
NOS2	F-GAACAGCCAGCTCATCCGATA
	R-CCCAAGCTCAATGCACAACTT
SSP1	F-AGGAGTTGCTGCTGGGATTG
	R-TGCCTGGATTTGCTCACTGG
IL8	F-CAAGCCAAACACTCCTAACCAT
	R-AGCTCATTCCCCATCTTTACC
IL1β	F-GAAGTGCTTCGTGCTGGAGT
	R-ACTGGCATCTGCCCAGTTC
FHL2	F-GTTTGCCATGCAGTGCGTC
	R-GGGAGGTAAAGCGTTGTCCAG
HPGD	F-GCAGTTCTACGGTGTGATGG
	R-TTCTTGAAAGTGAATCCCTTGG
IFIH1	F-TGCAAGGGAGCTGTTGAGCAGAAT
	R-GGCTTTCATGTTGGGTTTCTCGCA
DUSP6	F-GCACCAGGACGCCACAATTCTT
	R-CCCAACCTGCCCAACCTCTTTG
