# Supplementary material for: Transcriptomic, 16S ribosomal ribonucleic acid and network pharmacology analyses shed light on the anticoccidial mechanism of green tea polyphenols against Eimeria tenella infection in Wuliangshan black-boned chickens
Source: Parasit Vectors. 2023 Sep 19;16:330. doi: 10.1186/s13071-023-05922-x (PMC10510215; doi:10.1186/s13071-023-05922-x)
Supplement: Supplementary file 2 — Additional file 2: Table S2. The green tea polyphenol-associated targets obtained from the HERB, TCMSP and PharmMapper databases are shown in sheet 1, and predicted herbs targeting MMP1, MMP7, NOS2 and EPHA2 from the HERB database are shown in sheet 2. [file 13071_2023_5922_MOESM2_ESM.xlsx]

## Sheet: associated targets
	tea polyphenols associated protein targets preferredName	stringId	preferredName	annotation
1	BCL2	9031.ENSGALP00000020984	BCL2	Apoptosis regulator Bcl-2; Suppresses apoptosis in a variety of cell systems including factor-dependent lymphohematopoietic and neural cells. Regulates cell death by controlling the mitochondrial membrane permeability. Appears to function in a feedback loop system with caspases. Inhibits caspase activity either by preventing the release of cytochrome c from the mitochondria and/or by binding to t…
2	MAPK14	9031.ENSGALP00000001201	MAPK14	Mitogen-activated protein kinase 14 isoform x1; Mitogen-activated protein kinase 14
3	FSHR	9031.ENSGALP00000014797	FSHR	Follicle-stimulating hormone receptor precursor; G protein-coupled receptor for follitropin, the follicle- stimulating hormone. Through cAMP production activates the downstream PI3K-AKT and ERK1/ERK2 signaling pathways
4	MET	9031.ENSGALP00000042226	MET	MET proto-oncogene, receptor tyrosine kinase; Gallus gallus met proto-oncogene (hepatocyte growth factor receptor) (MET), mRNA
5	PGD	9031.ENSGALP00000004417	PGD	6-phosphogluconate dehydrogenase, decarboxylating; Catalyzes the oxidative decarboxylation of 6- phosphogluconate to ribulose 5-phosphate and CO(2), with concomitant reduction of NADP to NADPH; Belongs to the 6-phosphogluconate dehydrogenase family
6	SLC2A1	9031.ENSGALP00000007795	SLC2A1	Mfs transporter, sp family, solute carrier family 2 (facilitated glucose transporter), member 1; Facilitative glucose transporter, which is responsible for constitutive or basal glucose uptake. Has a very broad substrate specificity; can transport a wide range of aldoses including both pentoses and hexoses. Most important energy carrier of the brain: present at the blood-brain barrier and assures…
7	SLC5A1	9031.ENSGALP00000010870	SLC5A1	Solute carrier family 5 (sodium/glucose cotransporter), member 1; Uncharacterized protein; Belongs to the sodium:solute symporter (SSF) (TC 2.A.21) family
8	SLC5A3	9031.ENSGALP00000042586	SLC5A3	Solute carrier family 5 (sodium/myo-inositol cotransporter), member 3
9	SLCO1B1	9031.ENSGALP00000021446	SLCO1B1	Solute carrier organic anion transporter family member
10	CBR4	9031.ENSGALP00000015797	CBR4	Carbonyl reductase 4 / 3-oxoacyl-[acyl-carrier protein] reductase beta subunit; Carbonyl reductase 4
11	SLC5A11	9031.ENSGALP00000009534	SLC5A11	Uncharacterized protein; Solute carrier family 5 (sodium/inositol cotransporter), member 11; Belongs to the sodium:solute symporter (SSF) (TC 2.A.21) family
12	SLC5A10	9031.ENSGALP00000008136	SLC5A10	Solute carrier family 5 (sodium/sugar cotransporter), member 10
13	SLC5A9	9031.ENSGALP00000017070	SLC5A9	Solute carrier family 5 (sodium/sugar cotransporter), member 9; Belongs to the sodium:solute symporter (SSF) (TC 2.A.21) family
14	NOS2	9031.ENSGALP00000034026	NOS2	Nitric-oxide synthase, inducible; Produces nitric oxide (NO) which is a messenger molecule with diverse functions throughout the body. NO may serve as both a paracrine and autocrine signal for modulating osteoclast bone resorption. Also has nitrosylase activity and mediates cysteine S-nitrosylation of cytoplasmic target proteins such COX2 (By similarity)
15	ESR1	9031.ENSGALP00000042556	ESR1	Estrogen receptor alpha; The steroid hormones and their receptors are involved in the regulation of eukaryotic gene expression and affect cellular proliferation and differentiation in target tissues
16	CXCL13L2	9031.ENSGALP00000016811	CXCL13L2	C-x-c motif chemokine 13 precursor; Belongs to the intercrine alpha (chemokine CxC) family
17	PTGS1	9031.ENSGALP00000034260	PTGS1	Prostaglandin g/h synthase 1 isoform x2; Prostaglandin-endoperoxide synthase 1 (prostaglandin G/H synthase and cyclooxygenase)
18	PTGS2	9031.ENSGALP00000040835	PTGS2	Prostaglandin G/H synthase 2; Converts arachidonate to prostaglandin H2 (PGH2), a committed step in prostanoid synthesis. Constitutively expressed in some tissues in physiological conditions, such as the endothelium, kidney and brain, and in pathological conditions, such as in cancer. PTGS2 is responsible for production of inflammatory prostaglandins. Up-regulation of PTGS2 is also associated wit…
19	CA2	9031.ENSGALP00000025525	CA2	Carbonic anhydrase 2; Essential for bone resorption and osteoclast differentiation (By similarity). Reversible hydration of carbon dioxide
20	ESR2	9031.ENSGALP00000019234	ESR2	Estrogen receptor beta; Binds estrogens with an affinity similar to that of ER-alpha, and activates expression of reporter genes containing estrogen response elements (ERE) in an estrogen-dependent manner
21	DPP4	9031.ENSGALP00000018078	DPP4	Gallus gallus dipeptidyl-peptidase 4 (DPP4), mRNA
22	AR	9031.ENSGALP00000007301	AR	Gallus gallus androgen receptor (AR), mRNA
23	NCOA2	9031.ENSGALP00000025120	NCOA2	Uncharacterized protein; Nuclear receptor coactivator 2
24	GSK3B	9031.ENSGALP00000029838	GSK3B	Glycogen synthase kinase-3 beta isoform x2; Glycogen synthase kinase 3 beta
25	CCNA2	9031.ENSGALP00000019361	CCNA2	Cyclin A2
26	PPARG	9031.ENSGALP00000007962	PPARG	Peroxisome proliferator-activated receptor gamma; Nuclear receptor that binds peroxisome proliferators such as hypolipidemic drugs and fatty acids. Once activated by a ligand, the nuclear receptor binds to DNA specific PPAR response elements (PPRE) and modulates the transcription of its target genes, such as acyl-CoA oxidase. It therefore controls the peroxisomal beta-oxidation pathway of fatty a…
27	CDK2	9031.ENSGALP00000041027	CDK2	Cyclin-dependent kinase 2; Belongs to the protein kinase superfamily
28	DPEP1	9031.ENSGALP00000009956	DPEP1	Dipeptidase 1 isoform x3; Dipeptidase 1 (renal); Belongs to the metallo-dependent hydrolases superfamily. Peptidase M19 family
29	PIM1	9031.ENSGALP00000001057	PIM1	Proto-oncogene serine/threonine-protein kinase pim-1; Pim-1 proto-oncogene, serine/threonine kinase; Belongs to the protein kinase superfamily
30	EPHA2	9031.ENSGALP00000029850	EPHA2	Ephrin type-a receptor 2; EPH receptor A2
31	F10	9031.ENSGALP00000042191	F10	Coagulation factor X; Factor Xa is a vitamin K-dependent glycoprotein that converts prothrombin to thrombin in the presence of factor Va, calcium and phospholipid during blood clotting. VAP cleaves the fusion proteins of Sendai virus, NDV, and influenza virus a at a specific single arginine-containing site, and plays a key role in the viral spreading in the allantoic sac; Belongs to the peptidase…
32	HGF	9031.ENSGALP00000039002	HGF	Hepatocyte growth factor precursor; Potent mitogen for mature parenchymal hepatocyte cells, seems to be a hepatotrophic factor, and acts as a growth factor for a broad spectrum of tissues and cell types. Activating ligand for the receptor tyrosine kinase MET by binding to it and promoting its dimerization
33	MMP1	9031.ENSGALP00000027716	MMP1	Matrix metalloproteinase-1 (interstitial collagenase); Matrix metalloproteinase; Belongs to the peptidase M10A family
34	MMP7	9031.ENSGALP00000027717	MMP7	Matrix metalloproteinase-7 (matrilysin, uterine); Gallus gallus matrix metallopeptidase 7 (matrilysin, uterine) (MMP7), mRNA; Belongs to the peptidase M10A family
35	IFIH1	9031.ENSGALP00000018045	IFIH1	Interferon-induced helicase c domain-containing protein 1; Uncharacterized protein; Gallus gallus interferon induced with helicase C domain 1 (IFIH1), mRNA
36	SAMD9L	9031.ENSGALP00000015415	SAMD9L	Sterile alpha motif domain-containing protein 9-like; Uncharacterized protein
37	ABCA1	9031.ENSGALP00000036964	ABCA1	Gallus gallus ATP-binding cassette, sub-family A (ABC1), member 1 (ABCA1), mRNA
38	ACACA	9031.ENSGALP00000034072	ACACA	Acetyl-coa carboxylase / biotin carboxylase 1; Catalyzes the rate-limiting reaction in the biogenesis of long-chain fatty acids. Carries out three functions: biotin carboxyl carrier protein, biotin carboxylase and carboxyltransferase
39	ACLY	9031.ENSGALP00000039157	ACLY	ATP-citrate synthase; ATP-citrate synthase is the primary enzyme responsible for the synthesis of cytosolic acetyl-CoA in many tissues; In the C-terminal section; belongs to the succinate/malate CoA ligase alpha subunit family
40	ACR	9031.ENSGALP00000039638	ACR	Acrosin; Belongs to the peptidase S1 family
41	PARP1	9031.ENSGALP00000015000	PARP1	Poly [adp-ribose] polymerase 1; Poly-ADP-ribosyltransferase that mediates poly-ADP- ribosylation of proteins and plays a key role in DNA repair. Mainly mediates glutamate and aspartate ADP-ribosylation of target proteins: the ADP-D-ribosyl group of NAD(+) is transferred to the acceptor carboxyl group of glutamate and aspartate residues and further ADP- ribosyl groups are transferred to the 2'-pos…
42	ACAN	9031.ENSGALP00000037775	ACAN	Aggrecan core protein precursor; This proteoglycan is a major component of extracellular matrix of cartilagenous tissues. A major function of this protein is to resist compression in cartilage. It binds avidly to hyaluronic acid via an N-terminal globular region. May play a regulatory role in the matrix assembly of the cartilage
43	JAG1	9031.ENSGALP00000014662	JAG1	Delta-like protein; Putative Notch ligand involved in the mediation of Notch signaling
44	AKT1	9031.ENSGALP00000036651	AKT1	Rac-alpha serine/threonine-protein kinase; Belongs to the protein kinase superfamily
45	ANXA1	9031.ENSGALP00000032184	ANXA1	Annexin a1; Plays important roles in the innate immune response as effector of glucocorticoid-mediated responses and regulator of the inflammatory process. Has anti-inflammatory activity. Plays a role in glucocorticoid-mediated down-regulation of the early phase of the inflammatory response. Promotes resolution of inflammation and wound healing (By similarity). Functions at least in part by activ…
46	APAF1	9031.ENSGALP00000037437	APAF1	Apoptotic protease-activating factor 1 isoform x3; Apoptotic protease-activating factor 1; Oligomeric Apaf-1 mediates the cytochrome c-dependent autocatalytic activation of pro-caspase-9 (Apaf-3), leading to the activation of caspase-3 and apoptosis. This activation requires ATP
47	BIRC2	9031.ENSGALP00000035646	BIRC2	Baculoviral iap repeat-containing protein 2/3; Inhibitor of apoptosis protein; Apoptotic suppressor
48	XIAP	9031.ENSGALP00000038337	XIAP	E3 ubiquitin-protein ligase XIAP; Gallus gallus X-linked inhibitor of apoptosis (XIAP), mRNA
49	BIRC5	9031.ENSGALP00000038330	BIRC5	Baculoviral iap repeat-containing protein 5; Gallus gallus baculoviral IAP repeat containing 5 (BIRC5), transcript variant 1, mRNA
50	APOA1	9031.ENSGALP00000011510	APOA1	Apolipoprotein A-I; Participates in the reverse transport of cholesterol from tissues to the liver for excretion by promoting cholesterol efflux from tissues and by acting as a cofactor for the lecithin cholesterol acyltransferase (LCAT); Belongs to the apolipoprotein A1/A4/E family
51	APOB	9031.ENSGALP00000026550	APOB	Apolipoprotein b precursor; Apolipoprotein B is a major protein constituent of chylomicrons, VLDL and LDL. It functions as a recognition signal for the cellular binding and internalization of LDL particles by the apoB/E receptor
52	LCAT	9031.ENSGALP00000043323	LCAT	Phosphatidylcholine-sterol acyltransferase precursor; Central enzyme in the extracellular metabolism of plasma lipoproteins. Synthesized mainly in the liver and secreted into plasma where it converts cholesterol and phosphatidylcholines (lecithins) to cholesteryl esters and lysophosphatidylcholines on the surface of high and low density lipoproteins (HDLs and LDLs). The cholesterol ester is then …
53	APP	9031.ENSGALP00000036014	APP	Amyloid-beta a4 protein precursor; Gallus gallus amyloid beta (A4) precursor protein (APP), mRNA
54	AQP1	9031.ENSGALP00000008350	AQP1	Aquaporin-1; Gallus gallus aquaporin 1 (Colton blood group) (AQP1), mRNA; Belongs to the MIP/aquaporin (TC 1.A.8) family
55	AQP3	9031.ENSGALP00000003859	AQP3	Aquaporin 3 (Gill blood group); Belongs to the MIP/aquaporin (TC 1.A.8) family
56	ART4	9031.ENSGALP00000019151	ART4	Nad(p)(+)--arginine adp-ribosyltransferase; Gallus gallus ADP-ribosyltransferase 4 (Dombrock blood group) (ART4), mRNA
57	ATM	9031.ENSGALP00000027660	ATM	Atm serine/threonine kinase; Serine-protein kinase ATM
58	ATP2A2	9031.ENSGALP00000038523	ATP2A2	Sarcoplasmic/endoplasmic reticulum calcium ATPase 2; This magnesium-dependent enzyme catalyzes the hydrolysis of ATP coupled with the translocation of calcium from the cytosol to the sarcoplasmic reticulum lumen. Isoform SERCA2A is involved in the regulation of the contraction/relaxation cycle. May act as a regulator of TNFSF11-mediated Ca(2+) signaling during osteoclastogenesis
59	ATP2B4	9031.ENSGALP00000005686	ATP2B4	Plasma membrane calcium-transporting atpase 4 isoform x2; This magnesium-dependent enzyme catalyzes the hydrolysis of ATP coupled with the transport of calcium
60	TMBIM1	9031.ENSGALP00000018627	TMBIM1	Transmembrane BAX inhibitor motif containing 1
61	CCND1	9031.ENSGALP00000012203	CCND1	G1/S-specific cyclin-D1; Essential for the control of the cell cycle at the G1/S (start) transition. Interacts with the CDK4 and CDK6 protein kinases. May play a role in transcriptional regulation (By similarity)
62	BCL2L1	9031.ENSGALP00000010012	BCL2L1	Bcl-2-like 1 (apoptosis regulator Bcl-X); Bcl-2-like protein 1; Dominant regulator of apoptotic cell death. The long form displays cell death repressor activity, whereas the short isoform promotes apoptosis. Also acts as a regulator of G2 checkpoint and progression to cytokinesis during mitosis (By similarity)
63	BCR	9031.ENSGALP00000010805	BCR	Breakpoint cluster region protein isoform x3; BCR, RhoGEF and GTPase activating protein; Breakpoint cluster region
64	BID	9031.ENSGALP00000021253	BID	BH3-interacting domain death agonist; Induces caspases and apoptosis. Counters the protective effect of Bcl-2 (By similarity)
65	BMI1	9031.ENSGALP00000041259	BMI1	Polycomb complex protein BMI-1; Component of a Polycomb group (PcG) multiprotein PRC1- like complex, a complex class required to maintain the transcriptionally repressive state of many genes, including Hox genes, throughout development. PcG PRC1 complex acts via chromatin remodeling and modification of histones; it mediates monoubiquitination of histone H2A 'Lys-119', rendering chromatin heritabl…
66	BPGM	9031.ENSGALP00000021309	BPGM	Bisphosphoglycerate/phosphoglycerate mutase; Gallus gallus 2,3-bisphosphoglycerate mutase (BPGM), mRNA; Belongs to the phosphoglycerate mutase family. BPG- dependent PGAM subfamily
67	BRCA1	9031.ENSGALP00000004383	BRCA1	Breast cancer type 1 susceptibility protein; Uncharacterized protein; Gallus gallus breast cancer 1, early onset (BRCA1), mRNA
68	BSG	9031.ENSGALP00000002020	BSG	Basigin isoform 1 precursor; Basigin; Plays an important role in targeting monocarboxylate transporters to the plasma membrane (By similarity). Probable receptor involved in cell surface recognition at the blood-brain barrier. Involved in neuronal-glial interactions in retinal development
69	BTG1	9031.ENSGALP00000018378	BTG1	Protein tob/btg; Belongs to the BTG family
70	C1S	9031.ENSGALP00000023499	C1S	Gallus gallus complement component 1, s subcomponent (C1S), mRNA; Belongs to the peptidase S1 family
71	C2	9031.ENSGALP00000041475	C2	Complement component 2; Belongs to the peptidase S1 family
72	C4BPA	9031.ENSGALP00000041805	C4BPA	Complement component 4 binding protein, alpha chain precursor; Uncharacterized protein; Gallus gallus complement component 4 binding protein, alpha (C4BPA), mRNA
73	CASP3	9031.ENSGALP00000042835	CASP3	Caspase-3; Gallus gallus caspase 3, apoptosis-related cysteine peptidase (CASP3), mRNA; Belongs to the peptidase C14A family
74	CASP7	9031.ENSGALP00000014503	CASP7	Caspase-7 isoform X1; Caspase 7, apoptosis-related cysteine peptidase; Belongs to the peptidase C14A family
75	CASP8	9031.ENSGALP00000013591	CASP8	Uncharacterized protein; Gallus gallus caspase 8, apoptosis-related cysteine peptidase (CASP8), mRNA; Belongs to the peptidase C14A family
76	CASP9	9031.ENSGALP00000002083	CASP9	Caspase 9, apoptosis-related cysteine peptidase; Belongs to the peptidase C14A family
77	CAT	9031.ENSGALP00000023319	CAT	Catalase; Occurs in almost all aerobically respiring organisms and serves to protect cells from the toxic effects of hydrogen peroxide
78	CAV1	9031.ENSGALP00000015287	CAV1	Caveolin 1; May act as a positive regulator of T-cell coactivation. May act as a scaffolding protein within caveolar membranes. Interacts directly with G-protein alpha subunits and can functionally regulate their activity (By similarity)
79	CBLB	9031.ENSGALP00000024726	CBLB	E3 ubiquitin-protein ligase CBL-B isoform X2; Cbl proto-oncogene B, E3 ubiquitin protein ligase
80	CBR1	9031.ENSGALP00000035959	CBR1	Uncharacterized protein; Gallus gallus carbonyl reductase 1 (CBR1), mRNA; Belongs to the short-chain dehydrogenases/reductases (SDR) family
81	CCNF	9031.ENSGALP00000014966	CCNF	F-box protein 1 (cyclin f); Cyclin F; Belongs to the cyclin family
82	CCNG1	9031.ENSGALP00000002633	CCNG1	Cyclin-G1; Cyclin G1; Belongs to the cyclin family
83	CCNG2	9031.ENSGALP00000016827	CCNG2	Cyclin-G2; Cyclin G2; Belongs to the cyclin family
84	CD4	9031.ENSGALP00000036316	CD4	T-cell surface glycoprotein cd4 precursor; Uncharacterized protein; Gallus gallus CD4 molecule (CD4), mRNA
85	IGBP1	9031.ENSGALP00000031783	IGBP1	Immunoglobulin (CD79A) binding protein 1
86	CD81	9031.ENSGALP00000010560	CD81	CD81 antigen; Tetraspanin; Gallus gallus CD81 molecule (CD81), mRNA
87	CDC42	9031.ENSGALP00000034254	CDC42	Cell division control protein 42 homolog; Plasma membrane-associated small GTPase which cycles between an active GTP-bound and an inactive GDP-bound state. In active state binds to a variety of effector proteins to regulate cellular responses. Involved in epithelial cell polarization processes. Regulates the bipolar attachment of spindle microtubules to kinetochores before chromosome congression …
88	CDH1	9031.ENSGALP00000000855	CDH1	Cadherin 1, type 1, e-cadherin; Cadherins are calcium-dependent cell adhesion proteins. They preferentially interact with themselves in a homophilic manner in connecting cells; cadherins may thus contribute to the sorting of heterogeneous cell types. E-cadherin is a ligand for integrin alpha- E/beta-7
89	CDH2	9031.ENSGALP00000024371	CDH2	Cadherin-2; Cadherins are calcium-dependent cell adhesion proteins. They preferentially interact with themselves in a homophilic manner in connecting cells; cadherins may thus contribute to the sorting of heterogeneous cell types. Acts as a regulator of neural stem cells quiescence by mediating anchorage of neural stem cells to ependymocytes in the adult subependymal zone. CDH2 may be involved in…
90	CDH13	9031.ENSGALP00000008794	CDH13	Cadherin 13, h-cadherin; Cadherins are calcium-dependent cell adhesion proteins. They preferentially interact with themselves in a homophilic manner in connecting cells; cadherins may thus contribute to the sorting of heterogeneous cell types. May act as a negative regulator of neural cell growth
91	CDK6	9031.ENSGALP00000015412	CDK6	Gallus gallus cyclin-dependent kinase 6 (CDK6), mRNA; Belongs to the protein kinase superfamily
92	CIP1	9031.ENSGALP00000043020	CIP1	Cyclin-dependent kinase inhibitor 1a; Uncharacterized protein; Gallus gallus cdk inhibitor CIP1 (p21) (CIP1), mRNA
93	CDKN1B	9031.ENSGALP00000036494	CDKN1B	Gallus gallus cyclin-dependent kinase inhibitor 1B (p27, Kip1) (CDKN1B), mRNA
94	CEBPG	9031.ENSGALP00000007758	CEBPG	Gallus gallus CCAAT/enhancer binding protein (C/EBP), gamma (CEBPG), mRNA
95	CEL	9031.ENSGALP00000005487	CEL	Carboxylic ester hydrolase; Gallus gallus carboxyl ester lipase (bile salt-stimulated lipase) (CEL), mRNA; Belongs to the type-B carboxylesterase/lipase family
96	CETP	9031.ENSGALP00000001869	CETP	Involved in the transfer of neutral lipids, including cholesteryl ester and triglyceride, among lipoprotein particles. Allows the net movement of cholesteryl ester from high density lipoproteins/HDL to triglyceride-rich very low density lipoproteins/VLDL, and the equimolar transport of triglyceride from VLDL to HDL . Regulates the reverse cholesterol transport, by which excess cholesterol is remo…
97	CLK1	9031.ENSGALP00000041260	CLK1	Dual specificity protein kinase clk1 isoform x1; Uncharacterized protein; CDC-like kinase 1
98	CLK2	9031.ENSGALP00000023538	CLK2	CDC like kinase 2; Dual specificity protein kinase CLK2
99	CLK3	9031.ENSGALP00000002077	CLK3	Dual specificity protein kinase clk2/3; Gallus gallus CDC-like kinase 3 (CLK3), mRNA; Belongs to the protein kinase superfamily
100	COL1A1	9031.ENSGALP00000039595	COL1A1	Collagen alpha-1(i) chain; Type I collagen is a member of group I collagen (fibrillar forming collagen)
101	COL4A1	9031.ENSGALP00000027146	COL4A1	Collagen alpha-1(iv) chain precursor; Gallus gallus collagen, type IV, alpha 1 (COL4A1), mRNA; Belongs to the type IV collagen family
102	COL15A1	9031.ENSGALP00000020568	COL15A1	Collagen, type XV, alpha 1
103	COX4I1	9031.ENSGALP00000009217	COX4I1	Gallus gallus cytochrome c oxidase subunit IV isoform 1 (COX4I1), nuclear gene encoding mitochondrial protein, mRNA
104	CPE	9031.ENSGALP00000040784	CPE	Carboxypeptidase E
105	CSF2RB	9031.ENSGALP00000020421	CSF2RB	Cytokine receptor common subunit beta isoform x1; Uncharacterized protein
106	CSPG4	9031.ENSGALP00000004211	CSPG4	Chondroitin sulfate proteoglycan 4
107	CTGF	9031.ENSGALP00000004581	CTGF	Connective tissue growth factor/hypertrophic chondrocyte-specific protein 24; Gallus gallus connective tissue growth factor (CTGF), mRNA
108	CTNNB1	9031.ENSGALP00000019402	CTNNB1	Catenin beta 1; Gallus gallus catenin (cadherin-associated protein), beta 1, 88kDa (CTNNB1), mRNA
109	CTSG	9031.ENSGALP00000021785	CTSG	Mast cell protease 1a; Uncharacterized protein; Belongs to the peptidase S1 family
110	CYBA	9031.ENSGALP00000041559	CYBA	Cytochrome b-245, alpha polypeptide; Cytochrome b-245 light chain; Critical component of the membrane-bound oxidase of phagocytes that generates superoxide. Associates with NOX3 to form a functional NADPH oxidase constitutively generating superoxide
111	CYBB	9031.ENSGALP00000026172	CYBB	Cytochrome b-245 beta chain; Gallus gallus cytochrome b-245, beta polypeptide (CYBB), mRNA
112	CYP1A1	9031.ENSGALP00000002016	CYP1A1	Cytochrome p450 family 1 subfamily a polypeptide 1; Cytochromes P450 are a group of heme-thiolate monooxygenases. In liver microsomes, this enzyme is involved in an NADPH-dependent electron transport pathway. It oxidizes a variety of structurally unrelated compounds, including steroids, fatty acids, and xenobiotics
113	CYP7A1	9031.ENSGALP00000024844	CYP7A1	Cholesterol 7alpha-monooxygenase; Gallus gallus cytochrome P450, family 7, subfamily A, polypeptide 1 (CYP7A1), mRNA
114	DAPK1	9031.ENSGALP00000020557	DAPK1	Gallus gallus death-associated protein kinase 1 (DAPK1), transcript variant 2, mRNA
115	DECR1	9031.ENSGALP00000025600	DECR1	2,4-dienoyl-CoA reductase [(3E)-enoyl-CoA-producing], mitochondrial; 2,4-dienoyl CoA reductase 1, mitochondrial
116	DES	9031.ENSGALP00000018424	DES	Desmin; Belongs to the intermediate filament family
117	CFD	9031.ENSGALP00000042661	CFD	Uncharacterized protein; Complement factor D (adipsin); Belongs to the peptidase S1 family
118	DHFR	9031.ENSGALP00000041459	DHFR	Dihydrofolate reductase; Key enzyme in folate metabolism. Contributes to the de novo mitochondrial thymidylate biosynthesis pathway. Catalyzes an essential reaction for de novo glycine and purine synthesis, and for DNA precursor synthesis. May bind to mRNA
119	NQO1	9031.ENSGALP00000037960	NQO1	Nad(p)h dehydrogenase [quinone] 1 isoform 1; Uncharacterized protein; NAD(P)H dehydrogenase
120	DNMT1	9031.ENSGALP00000043396	DNMT1	Dna (cytosine-5)-methyltransferase 1; Methylates CpG residues. Preferentially methylates hemimethylated DNA. It is responsible for maintaining methylation patterns established in development. Mediates transcriptional repression by direct binding to HDAC2. Plays a role in promoter hypermethylation and transcriptional silencing of tumor suppressor genes (TSGs) or other tumor-related genes. Also req…
121	DNMT3A	9031.ENSGALP00000006352	DNMT3A	Dna (cytosine-5)-methyltransferase 3a; Required for genome-wide de novo methylation and is essential for development. DNA methylation is coordinated with methylation of histones. It modifies DNA in a non-processive manner and also methylates non-CpG sites. Acts as a transcriptional corepressor for ZNF238. Can actively repress transcription through the recruitment of HDAC activity (By similarity)
122	DNMT3B	9031.ENSGALP00000010704	DNMT3B	DNA (cytosine-5-)-methyltransferase 3 beta
123	DTYMK	9031.ENSGALP00000029681	DTYMK	Gallus gallus deoxythymidylate kinase (thymidylate kinase) (DTYMK), mRNA
124	DUSP4	9031.ENSGALP00000037153	DUSP4	Dual specificity map kinase phosphatase; Regulates mitogenic signal transduction by dephosphorylating both Thr and Tyr residues on MAP kinases ERK1 and ERK2
125	DYRK1A	9031.ENSGALP00000025819	DYRK1A	Uncharacterized protein; Gallus gallus dual-specificity tyrosine-(Y)-phosphorylation regulated kinase 1A (DYRK1A), mRNA
126	EDN1	9031.ENSGALP00000020756	EDN1	Endothelin-1; Endothelin 1
127	EDNRA	9031.ENSGALP00000016244	EDNRA	Endothelin-1 receptor precursor; Gallus gallus endothelin receptor type A (EDNRA), mRNA; Belongs to the G-protein coupled receptor 1 family
128	EEF1A1	9031.ENSGALP00000025606	EEF1A1	Elongation factor 1-alpha 1; This protein promotes the GTP-dependent binding of aminoacyl-tRNA to the A-site of ribosomes during protein biosynthesis
129	EFNB2	9031.ENSGALP00000042161	EFNB2	Ephrin-B2; Gallus gallus ephrin-B2 (EFNB2), mRNA; Belongs to the ephrin family
130	EGF	9031.ENSGALP00000019824	EGF	Pro-epidermal growth factor precursor; Pro-epidermal growth factor; EGF stimulates the growth of various epidermal and epithelial tissues in vivo and in vitro and of some fibroblasts in cell culture. Magnesiotropic hormone that stimulates magnesium reabsorption in the renal distal convoluted tubule via engagement of EGFR and activation of the magnesium channel TRPM6
131	EGFR	9031.ENSGALP00000020165	EGFR	Epidermal growth factor receptor; Receptor tyrosine kinase binding ligands of the EGF family and activating several signaling cascades to convert extracellular cues into appropriate cellular responses. Known ligands include EGF, TGFA/TGF-alpha, amphiregulin, epigen/EPGN, BTC/betacellulin, epiregulin/EREG and HBEGF/heparin-binding EGF (By similarity). Ligand binding triggers receptor homo-and/or h…
132	EGR1	9031.ENSGALP00000012417	EGR1	Early growth response protein 1; Transcriptional regulator. Recognizes and binds to the DNA sequence 5'-GCG(T/G)GGGCG-3'(EGR-site) in the promoter region of target genes (By similarity). Binds double-stranded target DNA, irrespective of the cytosine methylation status (By similarity). Regulates the transcription of numerous target genes, and thereby plays an important role in regulating the respo…
133	CELA1	9031.ENSGALP00000007757	CELA1	Uncharacterized protein; Gallus gallus chymotrypsin-like elastase family, member 1 (CELA1), mRNA; Belongs to the peptidase S1 family
134	ERBB2	9031.ENSGALP00000029065	ERBB2	Receptor tyrosine-protein kinase erbb-2 precursor; Receptor protein-tyrosine kinase; Gallus gallus v-erb-b2 erythroblastic leukemia viral oncogene homolog 2, neuro/glioblastoma derived oncogene homolog (ERBB2), mRNA
135	ETS1	9031.ENSGALP00000001717	ETS1	Protein c-ets-1; Probable transcription factor
136	F2	9031.ENSGALP00000013544	F2	Gallus gallus coagulation factor II (thrombin) (F2), mRNA; Belongs to the peptidase S1 family
137	F7	9031.ENSGALP00000027125	F7	Coagulation factor vii precursor; Gallus gallus coagulation factor VII (serum prothrombin conversion accelerator) (F7), mRNA
138	F9	9031.ENSGALP00000010511	F9	Coagulation factor ix (christmas factor); Factor IX is a vitamin K-dependent plasma protein that participates in the intrinsic pathway of blood coagulation by converting factor X to its active form in the presence of Ca(2+) ions, phospholipids, and factor VIIIa
139	F11	9031.ENSGALP00000036802	F11	Coagulation factor xi isoform x1; Uncharacterized protein; Belongs to the peptidase S1 family
140	HGFAC	9031.ENSGALP00000025139	HGFAC	Hepatocyte growth factor activator; HGF activator
141	FASN	9031.ENSGALP00000004327	FASN	Fatty acid synthase, animal type; Fatty acid synthetase catalyzes the formation of long-chain fatty acids from acetyl-CoA, malonyl-CoA and NADPH. This multifunctional protein has 7 catalytic activities as an acyl carrier protein
142	FAT1	9031.ENSGALP00000022061	FAT1	Protocadherin fat 1 isoform x4; FAT atypical cadherin 1
143	FBN1	9031.ENSGALP00000007941	FBN1	Fibrillin-1 isoform X1; Fibrillin 1
144	FBN2	9031.ENSGALP00000023620	FBN2	Fibrillin-2 isoform X2; Fibrillin 2
145	FGF1	9031.ENSGALP00000011866	FGF1	Fibroblast growth factor 1; Plays an important role in the regulation of cell survival, cell division, angiogenesis, cell differentiation and cell migration. Functions as potent mitogen in vitro. Acts as a ligand for FGFR1 and integrins. Binds to FGFR1 in the presence of heparin leading to FGFR1 dimerization and activation via sequential autophosphorylation on tyrosine residues which act as docki…
146	FGF2	9031.ENSGALP00000031519	FGF2	Fibroblast growth factor 2; Plays an important role in the regulation of cell survival, cell division, angiogenesis, cell differentiation and cell migration. Functions as potent mitogen in vitro. Can induce angiogenesis
147	FGFR1	9031.ENSGALP00000005237	FGFR1	Tyrosine-protein kinase that acts as cell-surface receptor for fibroblast growth factors and plays an essential role in the regulation of embryonic development, cell proliferation, differentiation and migration. Required for normal mesoderm patterning and normal skeletogenesis. Phosphorylates PLCG1, FRS2, GAB1 and SHB. Ligand binding leads to the activation of several signaling cascades. Activati…
148	FLT1	9031.ENSGALP00000027556	FLT1	Vascular endothelial growth factor receptor 1 precursor; Tyrosine-protein kinase that acts as a cell-surface receptor for VEGFA, VEGFB and PGF, and plays an essential role in the regulation of angiogenesis, cell survival, cell migration, macrophage function, and chemotaxis. Has very high affinity for VEGFA and relatively low protein kinase activity; may function as a negative regulator of VEGFA s…
149	FLT3	9031.ENSGALP00000027559	FLT3	Receptor-type tyrosine-protein kinase flt3; Fms-related tyrosine kinase 3
150	FOS	9031.ENSGALP00000041340	FOS	FBJ murine osteosarcoma viral oncogene homolog
151	FTH1	9031.ENSGALP00000011673	FTH1	Ferritin heavy chain; Stores iron in a soluble, non-toxic, readily available form. Important for iron homeostasis. Has ferroxidase activity. Iron is taken up in the ferrous form and deposited as ferric hydroxides after oxidation. Also plays a role in delivery of iron to cells. Mediates iron uptake in capsule cells of the developing kidney (By similarity)
152	FTL	9031.ENSGALP00000041208	FTL	Ferritin light chain; Ferritin; Stores iron in a soluble, non-toxic, readily available form. Important for iron homeostasis. Iron is taken up in the ferrous form and deposited as ferric hydroxides after oxidation
153	LOC419563	9031.ENSGALP00000001014	LOC419563	Guanylate-binding protein 1/3/4/7; Uncharacterized protein
154	GJA4	9031.ENSGALP00000040021	GJA4	Gap junction alpha-4 protein; Gap junction protein; One gap junction consists of a cluster of closely packed pairs of transmembrane channels, the connexons, through which materials of low MW diffuse from one cell to a neighboring cell
155	GLI3	9031.ENSGALP00000036642	GLI3	Has a dual function as a transcriptional activator and a repressor of the sonic hedgehog (Shh) pathway, and plays a role in limb development. The full-length GLI3 form (GLI3FL) acts as an activator (GLI3A) while GLI3R, its C-terminally truncated form, acts as a repressor
156	XCR1	9031.ENSGALP00000019144	XCR1	Ccxc chemokine receptor 1 like; Gallus gallus chemokine (C motif) receptor 1 (XCR1), mRNA
157	GPX1	9031.ENSGALP00000041423	GPX1	Uncharacterized protein; Gallus gallus glutathione peroxidase 1 (GPX1), mRNA
158	NR3C1	9031.ENSGALP00000011948	NR3C1	Gallus gallus nuclear receptor subfamily 3, group C, member 1 (glucocorticoid receptor) (NR3C1), mRNA
159	GSS	9031.ENSGALP00000005180	GSS	Glutathione synthetase
160	GSTA3	9031.ENSGALP00000026286	GSTA3	Glutathione S-transferase; Conjugation of reduced glutathione to a wide number of exogenous and endogenous hydrophobic electrophiles
161	GSTA	9031.ENSGALP00000026289	GSTA	Glutathione S-transferase; Conjugation of reduced glutathione to a wide number of exogenous and endogenous hydrophobic electrophiles; Belongs to the GST superfamily. Alpha family
162	GSTA4	9031.ENSGALP00000026285	GSTA4	Glutathione s-transferase alpha 4-like; Gallus gallus glutathione S-transferase alpha 3 (GSTA3), mRNA
163	GZMA	9031.ENSGALP00000028694	GZMA	Uncharacterized protein; Gallus gallus granzyme A (granzyme 1, cytotoxic T-lymphocyte-associated serine esterase 3) (GZMA), mRNA; Belongs to the peptidase S1 family
164	GZMK	9031.ENSGALP00000028690	GZMK	Uncharacterized protein; Belongs to the peptidase S1 family
165	GZMM	9031.ENSGALP00000024465	GZMM	Uncharacterized protein; Granzyme M (lymphocyte met-ase 1); Belongs to the peptidase S1 family
166	HABP2	9031.ENSGALP00000032462	HABP2	Hyaluronan-binding protein 2 preproprotein; Gallus gallus hyaluronan binding protein 2 (HABP2), mRNA
167	HEXA	9031.ENSGALP00000002995	HEXA	Beta-hexosaminidase subunit alpha precursor; Beta-hexosaminidase; Gallus gallus hexosaminidase A (alpha polypeptide) (HEXA), mRNA
168	NRG1	9031.ENSGALP00000024830	NRG1	Pro-neuregulin-1, membrane-bound isoform; Direct ligand for the ERBB tyrosine kinase receptors. The multiple isoforms perform diverse functions: cysteine-rich domain containing isoforms (isoform 2-isoform 4) probably regulate the expression of nicotinic acetylcholine receptors at developing interneuronal synapses. Isoform Ig-NRG is required for the initial induction and/or maintenance of the matu…
169	HIF1A	9031.ENSGALP00000019338	HIF1A	Hypoxia-inducible factor 1 alpha; Functions as a master transcriptional regulator of the adaptive response to hypoxia. Binds to core DNA sequence 5'-[AG]CGTG-3' within the hypoxia response element (HRE) of target gene promoters. Activation requires recruitment of transcriptional coactivators (By similarity)
170	HIVEP1	9031.ENSGALP00000020761	HIVEP1	Human immunodeficiency virus type I enhancer binding protein 1
171	HIVEP2	9031.ENSGALP00000022359	HIVEP2	Human immunodeficiency virus type I enhancer binding protein 2
172	HK2	9031.ENSGALP00000015855	HK2	Hexokinase-2; Uncharacterized protein; Gallus gallus hexokinase 2 (HK2), mRNA; Belongs to the hexokinase family
173	HMGB1	9031.ENSGALP00000027541	HMGB1	High mobility group protein B1; Multifunctional redox sensitive protein with various roles in different cellular compartments. Nuclear functions are attributed to fully reduced HGMB1. Associates with chromatin and binds DNA with a preference to non-canonical DNA structures such as single-stranded DNA, DNA-containing cruciforms or bent structures, supercoiled DNA and ZDNA. Can bent DNA and enhance…
174	HMGB2	9031.ENSGALP00000017462	HMGB2	High mobility group protein b2; Multifunctional protein with various roles in different cellular compartments. May act in a redox sensitive manner (By similarity). Associates with chromatin and binds DNA with a preference to non-canonical DNA structures such as single-stranded DNA . Can bent DNA and enhance DNA flexibility by looping thus providing a mechanism to promote activities on various gen…
175	HMGB3	9031.ENSGALP00000014747	HMGB3	High mobility group protein B3; Multifunctional protein with various roles in different cellular compartments. May act in a redox sensitive manner. Associates with chromatin and binds DNA with a preference to non- canonical DNA structures such as single-stranded DNA. Can bent DNA and enhance DNA flexibility by looping thus providing a mechanism to promote activities on various gene promoters (By …
176	HMGCR	9031.ENSGALP00000024068	HMGCR	3-hydroxy-3-methylglutaryl-Coenzyme A reductase; Gallus gallus 3-hydroxy-3-methylglutaryl-CoA reductase (HMGCR), mRNA
177	HMOX1	9031.ENSGALP00000036970	HMOX1	Heme oxygenase 1; Heme oxygenase cleaves the heme ring at the alpha methene bridge to form biliverdin. Biliverdin is subsequently converted to bilirubin by biliverdin reductase. Under physiological conditions, the activity of heme oxygenase is highest in the spleen, where senescent erythrocytes are sequestrated and destroyed
178	HOXD3	9031.ENSGALP00000037900	HOXD3	Homeobox protein hoxa/b/d3; Homeobox protein Hox-A3
179	DLC1	9031.ENSGALP00000022258	DLC1	Rho gtpase-activating protein 7 isoform x2; DLC1 Rho GTPase activating protein
180	HPGD	9031.ENSGALP00000031565	HPGD	15-hydroxyprostaglandin dehydrogenase [NAD(+)]; Gallus gallus hydroxyprostaglandin dehydrogenase 15-(NAD) (HPGD), mRNA; Belongs to the short-chain dehydrogenases/reductases (SDR) family
181	HSD11B1	9031.ENSGALP00000002086	HSD11B1	Corticosteroid 11-beta-dehydrogenase isozyme 1; Uncharacterized protein
182	HSD17B1	9031.ENSGALP00000041465	HSD17B1	Gallus gallus hydroxysteroid (17-beta) dehydrogenase 1 (HSD17B1), mRNA; Belongs to the short-chain dehydrogenases/reductases (SDR) family
183	HOPX	9031.ENSGALP00000037156	HOPX	Homeodomain-only protein; Atypical homeodomain protein which does not bind DNA and is required to modulate cardiac growth and development. May act via an interaction with SRF, leading to modulate the expression of SRF-dependent cardiac-specific genes and cardiac development. May act as a co-chaperone for HSPA1A and HSPA1B chaperone proteins and assist in chaperone-mediated protein refolding
184	HSPA5	9031.ENSGALP00000001474	HSPA5	Endoplasmic reticulum chaperone bip precursor; 78 kDa glucose-regulated protein; Probably plays a role in facilitating the assembly of multimeric protein complexes inside the endoplasmic reticulum
185	HSPB1	9031.ENSGALP00000039447	HSPB1	Heat shock protein beta-1; Small heat shock protein which functions as a molecular chaperone probably maintaining denatured proteins in a folding- competent state. Plays a role in stress resistance and actin organization
186	FNIP1	9031.ENSGALP00000010596	FNIP1	Folliculin-interacting protein 1; May act as a co-chaperone of HSP90AA1. May inhibit the ATPase activity of HSP90AA1 leading to reduction in its chaperone activity. May be involved in energy and/or nutrient sensing
187	HSPD1	9031.ENSGALP00000013122	HSPD1	60 kDa heat shock protein, mitochondrial; Chaperonin implicated in mitochondrial protein import and macromolecular assembly. Together with Hsp10, facilitates the correct folding of imported proteins. May also prevent misfolding and promote the refolding and proper assembly of unfolded polypeptides generated under stress conditions in the mitochondrial matrix. The functional units of these chapero…
188	IAPP	9031.ENSGALP00000021476	IAPP	Islet amyloid polypeptide precursor; Gallus gallus islet amyloid polypeptide (IAPP), mRNA
189	ID1	9031.ENSGALP00000010011	ID1	Inhibitor of dna binding 1, hlh protein; DNA-binding protein inhibitor ID-1
190	ID2	9031.ENSGALP00000036138	ID2	Gallus gallus inhibitor of DNA binding 2, dominant negative helix-loop-helix protein (ID2), mRNA
191	CFI	9031.ENSGALP00000019783	CFI	Complement factor I precursor ; Belongs to the peptidase S1 family
192	IGF1	9031.ENSGALP00000020787	IGF1	Insulin-like growth factor I; The insulin-like growth factors, isolated from plasma, are structurally and functionally related to insulin but have a much higher growth-promoting activity. Acts as a ligand for IGF1R. Binds to the alpha subunit of IGF1R, leading to the activation of the intrinsic tyrosine kinase activity which autophosphorylates tyrosine residues in the beta subunit thus initiatiat…
193	IGF1R	9031.ENSGALP00000011384	IGF1R	Tyrosine-protein kinase receptor; Gallus gallus insulin-like growth factor 1 receptor (IGF1R), mRNA
194	IGF2	9031.ENSGALP00000010570	IGF2	Insulin-like growth factor II; The insulin-like growth factors possess growth-promoting activity
195	CYR61	9031.ENSGALP00000014090	CYR61	Insulin-like growth factor-binding protein 10; Protein CYR61; Probable secreted regulatory protein
196	IL1B	9031.ENSGALP00000000737	IL1B	Interleukin-1; Gallus gallus interleukin 1, beta (IL1B), mRNA; Belongs to the IL-1 family
197	IL2	9031.ENSGALP00000019308	IL2	Interleukin; Gallus gallus interleukin 2 (IL2), mRNA; Belongs to the IL-15/IL-21 family
198	IL2RA	9031.ENSGALP00000010226	IL2RA	Interleukin-15 receptor subunit alpha precursor; Gallus gallus interleukin 2 receptor, alpha (IL2RA), mRNA
199	IL4	9031.ENSGALP00000039130	IL4	Interleukin-4 precursor; Uncharacterized protein; Gallus gallus interleukin 4 (IL4), mRNA
200	IL6	9031.ENSGALP00000017738	IL6	Interleukin-6 precursor; Interleukin-6; Cytokine with a wide variety of biological functions. It is a potent inducer of the acute phase response (By similarity)
201	IL10	9031.ENSGALP00000001310	IL10	Interleukin-10 precursor; Interleukin-10; Inhibits the synthesis of a number of cytokines, including IFN-gamma, IL-2, IL-3, TNF and GM-CSF produced by activated macrophages and by helper T-cells
202	IL10RB	9031.ENSGALP00000025643	IL10RB	Uncharacterized protein; Interleukin-10 receptor subunit beta precursor
203	IL13	9031.ENSGALP00000010986	IL13	Interleukin 13 isoform 1 precursor; Interleukin-13; Gallus gallus interleukin 13 (IL13), transcript variant 1, mRNA
204	IL15	9031.ENSGALP00000037845	IL15	Interleukin 15 ; Belongs to the IL-15/IL-21 family
205	IRF2	9031.ENSGALP00000037458	IRF2	Interferon regulatory factor 2; Specifically binds to the upstream regulatory region of type I IFN and IFN-inducible MHC class I genes (the interferon consensus sequence (ICS)) and represses those genes. Also acts as an activator for several genes including H4 and IL7. Constitutively binds to the ISRE promoter to activate IL7. Involved in cell cycle regulation through binding the site II (HiNF-M)…
206	IRF4	9031.ENSGALP00000020897	IRF4	Gallus gallus interferon regulatory factor 4 (IRF4), mRNA
207	ITGA2B	9031.ENSGALP00000040950	ITGA2B	Integrin subunit alpha 2b; Belongs to the integrin alpha chain family
208	ITGAV	9031.ENSGALP00000004173	ITGAV	Integrin alpha-v precursor; The alpha-V (ITGAV) integrins are receptors for vitronectin, cytotactin, fibronectin, fibrinogen, laminin, matrix metalloproteinase- 2, osteopontin, osteomodulin, prothrombin, thrombospondin, TGFB1 and vWF. They recognize the sequence R-G-D in a wide array of ligands. Alpha-V integrins may play a role in embryo implantation, angiogenesis and wound healing (By similarit…
209	ITPR2	9031.ENSGALP00000022744	ITPR2	Inositol 1,4,5-trisphosphate receptor type 2 isoform x1; Uncharacterized protein; Inositol 1,4,5-trisphosphate receptor, type 2
210	JAK3	9031.ENSGALP00000042117	JAK3	Tyrosine-protein kinase jak3; Gallus gallus Janus kinase 3 (JAK3), mRNA
211	JUN	9031.ENSGALP00000037247	JUN	Transcription factor ap-1; Transcription factor that recognizes and binds to the enhancer heptamer motif 5'-TGA[CG]TCA-3'. May be involved in activated KRAS-mediated transcriptional activation of USP28. May bind to the USP28 promoter
212	KCNH2	9031.ENSGALP00000042427	KCNH2	Uncharacterized protein; Potassium voltage-gated channel, subfamily H (eag-related), member 2
213	KDR	9031.ENSGALP00000022522	KDR	Vascular endothelial growth factor receptor 2 precursor; Gallus gallus kinase insert domain receptor (a type III receptor tyrosine kinase) (KDR), mRNA; Belongs to the protein kinase superfamily. Tyr protein kinase family. CSF-1/PDGF receptor subfamily
214	LAMP1	9031.ENSGALP00000027119	LAMP1	Lysosome-associated membrane glycoprotein 1 precursor; Presents carbohydrate ligands to selectins. Also implicated in tumor cell metastasis
215	RPSA	9031.ENSGALP00000019469	RPSA	Small subunit ribosomal protein sae; 40S ribosomal protein SA; Required for the assembly and/or stability of the 40S ribosomal subunit. Required for the processing of the 20S rRNA- precursor to mature 18S rRNA in a late step of the maturation of 40S ribosomal subunits. Also functions as a cell surface receptor for laminin. Plays a role in cell adhesion to the basement membrane and in the conseque…
216	VIL1	9031.ENSGALP00000037398	VIL1	Villin 1; Epithelial cell-specific Ca(2+)-regulated actin-modifying protein that modulates the reorganization of microvillar actin filaments. Plays a role in the actin nucleation, actin filament bundle assembly, actin filament capping and severing. Binds phosphatidylinositol 4,5-bisphosphate (PIP2) and lysophosphatidic acid (LPA); binds LPA with higher affinity than PIP2. Binding to LPA increases…
217	SMAD3	9031.ENSGALP00000012765	SMAD3	Mothers against decapentaplegic homolog 3; Transcriptional modulator activated by TGF-beta (transforming growth factor) and activin type 1 receptor kinase. SMAD3 is a receptor-regulated SMAD (R-SMAD) (By similarity)
218	ENSGALP00000000885	9031.ENSGALP00000000885	ENSGALP00000000885	Microtubule-associated protein
219	MC1R	9031.ENSGALP00000038021	MC1R	Melanocyte-stimulating hormone receptor; Receptor for MSH (alpha, beta) and ACTH. Does not seem to be active with gamma-MSH. The activity of this receptor is mediated by G proteins which activate adenylate cyclase (By similarity)
220	DNAJB9	9031.ENSGALP00000041358	DNAJB9	DnaJ heat shock protein family (Hsp40) member B9; dnaJ homolog subfamily B member 9 precursor
221	ME1	9031.ENSGALP00000025506	ME1	Malate dehydrogenase (oxaloacetate-decarboxylating)(nadp+); Gallus gallus malic enzyme 1, NADP(+)-dependent, cytosolic (ME1), nuclear gene encoding mitochondrial protein, mRNA; Belongs to the malic enzymes family
222	MGMT	9031.ENSGALP00000028424	MGMT	Methylated-dna--protein-cysteine methyltransferase isoform x1; O-6-methylguanine-DNA methyltransferase
223	MID1	9031.ENSGALP00000029644	MID1	E3 ubiquitin-protein ligase Midline-1; Uncharacterized protein; Gallus gallus midline 1 (Opitz/BBB syndrome) (MID1), mRNA
224	MIF	9031.ENSGALP00000010214	MIF	Macrophage migration inhibitory factor; Pro-inflammatory cytokine. Involved in the innate immune response to bacterial pathogens. The expression of MIF at sites of inflammation suggests a role as mediator in regulating the function of macrophages in host defense. Counteracts the anti- inflammatory activity of glucocorticoids. Has phenylpyruvate tautomerase and dopachrome tautomerase activity (in …
225	MLH1	9031.ENSGALP00000019676	MLH1	Dna mismatch repair protein mlh1 isoform x3; DNA mismatch repair protein MLH1; mutL homolog 1
226	AFF1	9031.ENSGALP00000017970	AFF1	AF4/FMR2 family member 1 isoform X1; AF4/FMR2 family, member 1
227	MMP2	9031.ENSGALP00000005656	MMP2	72 kDa type IV collagenase; Gallus gallus matrix metallopeptidase 2 (gelatinase A, 72kDa gelatinase, 72kDa type IV collagenase) (MMP2), mRNA; Belongs to the peptidase M10A family
228	MMP10	9031.ENSGALP00000027713	MMP10	Matrix metalloproteinase-3 (stromelysin 1, progelatinase); Gallus gallus matrix metallopeptidase 10 (stromelysin 2) (MMP10), mRNA; Belongs to the peptidase M10A family
229	MMP9	9031.ENSGALP00000011309	MMP9	Matrix metalloproteinase-9 (gelatinase b); Gallus gallus matrix metallopeptidase 9 (gelatinase B, 92kDa gelatinase, 92kDa type IV collagenase) (MMP9), mRNA; Belongs to the peptidase M10A family
230	MMP13	9031.ENSGALP00000027710	MMP13	Matrix metalloproteinase-13 (collagenase 3); Matrix metallopeptidase 13 (collagenase 3); Belongs to the peptidase M10A family
231	MMP14	9031.ENSGALP00000042352	MMP14	Uncharacterized protein
232	ABCC1	9031.ENSGALP00000010735	ABCC1	Atp-binding cassette, subfamily c (cftr/mrp), member 1; Mediates ATP-dependent export of organic anions and drugs from the cytoplasm. Confers resistance to anticancer drugs. Hydrolyzes ATP with low efficiency (By similarity)
233	MST1	9031.ENSGALP00000004283	MST1	Uncharacterized protein; Gallus gallus macrophage stimulating 1 (hepatocyte growth factor-like) (MST1), mRNA; Belongs to the peptidase S1 family. Plasminogen subfamily
234	MT4	9031.ENSGALP00000042113	MT4	Metallothionein 1/2; Metallothionein; Metallothioneins have a high content of cysteine residues that bind various heavy metals
235	MTRR	9031.ENSGALP00000021275	MTRR	Methionine synthase reductase; 5-methyltetrahydrofolate-homocysteine methyltransferase reductase
236	MYC	9031.ENSGALP00000026259	MYC	Myc proto-oncogene protein; Transcription factor that binds DNA in a non-specific manner, yet also specifically recognizes the core sequence 5'- CAC[GA]TG-3'. Activates the transcription of growth-related genes
237	NEDD9	9031.ENSGALP00000020772	NEDD9	Neural precursor cell expressed, developmentally down-regulated 9
238	NF1	9031.ENSGALP00000009067	NF1	Neurofibromin isoform x4; Stimulates the GTPase activity of Ras. NF1 shows greater affinity for Ras GAP, but lower specific activity. May be a regulator of Ras activity
239	NFIA	9031.ENSGALP00000017752	NFIA	Nuclear factor 1 a-type; Recognizes and binds the palindromic sequence 5'- TTGGCNNNNNGCCAA-3' present in viral and cellular promoters and in the origin of replication of adenovirus type 2. These proteins are individually capable of activating transcription and replication
240	NFE2L1	9031.ENSGALP00000035379	NFE2L1	Nuclear factor erythroid 2-related factor 1; Activates erythroid-specific, globin gene expression
241	NFE2L2	9031.ENSGALP00000032649	NFE2L2	Gallus gallus nuclear factor (erythroid-derived 2)-like 2 (NFE2L2), mRNA; Belongs to the bZIP family
242	NOS1	9031.ENSGALP00000013280	NOS1	Nitric oxide synthase, brain isoform x1; Nitric oxide synthase; Produces nitric oxide (NO)
243	NOS3	9031.ENSGALP00000043105	NOS3	Nitric-oxide synthase, endothelial; Nitric oxide synthase 3 (endothelial cell)
244	NPM1	9031.ENSGALP00000003431	NPM1	Nucleophosmin 1; Acts as a chaperonin for the core histones H3, H2B and H4. Associated with nucleolar ribonucleoprotein structures and bind single- stranded nucleic acids. It may function in the assembly and/or transport of ribosome. May stimulate endonuclease activity on apurinic/apyrimidinic (AP) double-stranded DNA. May inhibit endonuclease activity on AP single-stranded RNA (By similarity)
245	ODC1	9031.ENSGALP00000026476	ODC1	Ornithine decarboxylase; Catalyzes the first and rate-limiting step of polyamine biosynthesis that converts ornithine into putrescine, which is the precursor for the polyamines, spermidine and spermine. Polyamines are essential for cell proliferation and are implicated in cellular processes, ranging from DNA replication to apoptosis
246	SERBP1	9031.ENSGALP00000018295	SERBP1	Plasminogen activator inhibitor 1 rna-binding protein; Gallus gallus SERPINE1 mRNA binding protein 1 (SERBP1), mRNA
247	PGR	9031.ENSGALP00000027736	PGR	Progesterone receptor; The steroid hormones and their receptors are involved in the regulation of eukaryotic gene expression and affect cellular proliferation and differentiation in target tissues
248	ABCB1LB	9031.ENSGALP00000037427	ABCB1LB	Uncharacterized protein; Gallus gallus ATP-binding cassette, sub-family B (MDR/TAP), member 1-like B (ABCB1LB), mRNA
249	SERPINB5	9031.ENSGALP00000020970	SERPINB5	Serpin family B member 5; Serpin peptidase inhibitor, clade B (ovalbumin), member 5; Belongs to the serpin family
250	PIGA	9031.ENSGALP00000026670	PIGA	Phosphatidylinositol n-acetylglucosaminyltransferase subunit a; Gallus gallus phosphatidylinositol glycan anchor biosynthesis, class A (PIGA), mRNA
251	PLAT	9031.ENSGALP00000005876	PLAT	Tissue-type plasminogen activator isoform x1; Plasminogen activator, tissue; Belongs to the peptidase S1 family
252	PLAU	9031.ENSGALP00000042397	PLAU	Urokinase-type plasminogen activator preproprotein; Specifically cleaves the zymogen plasminogen to form the active enzyme plasmin
253	PLD1	9031.ENSGALP00000015041	PLD1	Phospholipase d1 isoform x1; Phospholipase D1, phosphatidylcholine-specific
254	PLG	9031.ENSGALP00000006818	PLG	Plasminogen; Plasmin dissolves the fibrin of blood clots and acts as a proteolytic factor in a variety of other processes including embryonic development, tissue remodeling, tumor invasion, and inflammation. In ovulation, weakens the walls of the Graafian follicle. It activates the urokinase-type plasminogen activator, collagenases and several complement zymogens, such as C1 and C5. Cleavage of f…
255	POLE2	9031.ENSGALP00000019955	POLE2	DNA polymerase epsilon subunit 2; Participates in DNA repair and in chromosomal DNA replication
256	POMC	9031.ENSGALP00000026742	POMC	Pro-opiomelanocortin precursor; Gallus gallus proopiomelanocortin (POMC), mRNA
257	POR	9031.ENSGALP00000003187	POR	Gallus gallus P450 (cytochrome) oxidoreductase (POR), mRNA; In the C-terminal section; belongs to the flavoprotein pyridine nucleotide cytochrome reductase family
258	PPP2R3A	9031.ENSGALP00000001832	PPP2R3A	Serine/threonine-protein phosphatase 2a regulatory subunit b'' subunit alpha isoform x2; Protein phosphatase 2 regulatory subunit B''alpha
259	PPP2R4	9031.ENSGALP00000002576	PPP2R4	Serine/threonine-protein phosphatase 2A activator; PPIases accelerate the folding of proteins. It catalyzes the cis-trans isomerization of proline imidic peptide bonds in oligopeptides
260	PRKCA	9031.ENSGALP00000006278	PRKCA	Classical protein kinase c alpha type; Gallus gallus protein kinase C, alpha (PRKCA), mRNA
261	MAPK1	9031.ENSGALP00000002278	MAPK1	Mitogen-activated protein kinase 1/3; Belongs to the protein kinase superfamily. Ser/Thr protein kinase family. MAP kinase subfamily
262	MAPK8	9031.ENSGALP00000009848	MAPK8	Mitogen-activated protein kinase 8/9/10 (c-jun n-terminal kinase); Mitogen-activated protein kinase 8
263	MAP2K1	9031.ENSGALP00000012448	MAP2K1	Dual specificity mitogen-activated protein kinase kinase 1; Gallus gallus mitogen-activated protein kinase kinase 1 (MAP2K1), mRNA
264	PROC	9031.ENSGALP00000002742	PROC	Gallus gallus protein C (inactivator of coagulation factors Va and VIIIa) (PROC), mRNA
265	PRSS3	9031.ENSGALP00000016612	PRSS3	Trypsin I-P1; Belongs to the peptidase S1 family
266	MASP1	9031.ENSGALP00000011986	MASP1	Mannan-binding lectin serine protease 1 precursor; Gallus gallus mannan-binding lectin serine peptidase 1 (C4/C2 activating component of Ra-reactive factor) (MASP1), mRNA; Belongs to the peptidase S1 family
267	KLK7	9031.ENSGALP00000042707	KLK7	Uncharacterized protein
268	TMPRSS15	9031.ENSGALP00000025323	TMPRSS15	Transmembrane protease, serine 15; Belongs to the peptidase S1 family
269	PTGER4	9031.ENSGALP00000023885	PTGER4	Gallus gallus prostaglandin E receptor 4 (subtype EP4) (PTGER4), mRNA; Belongs to the G-protein coupled receptor 1 family
270	RAC1	9031.ENSGALP00000011538	RAC1	Gallus gallus ras-related C3 botulinum toxin substrate 1 (rho family, small GTP binding protein Rac1) (RAC1), mRNA; Belongs to the small GTPase superfamily. Rho family
271	RAD23A	9031.ENSGALP00000043242	RAD23A	Uv excision repair protein rad23 homolog a isoform x2; RAD23 homolog A, nucleotide excision repair protein; RAD23 homolog A (S. cerevisiae)
272	RARA	9031.ENSGALP00000009016	RARA	Retinoic acid receptor alpha; Receptor for retinoic acid. Retinoic acid receptors bind as heterodimers to their target response elements in response to their ligands, all-trans or 9-cis retinoic acid, and regulate gene expression in various biological processes. The RAR/RXR heterodimers bind to the retinoic acid response elements (RARE) composed of tandem 5'-AGGTCA-3' sites known as DR1-DR5 (By s…
273	RARB	9031.ENSGALP00000036953	RARB	Retinoic acid receptor beta; Receptor for retinoic acid. Retinoic acid receptors bind as heterodimers to their target response elements in response to their ligands, all-trans or 9-cis retinoic acid, and regulate gene expression in various biological processes. The RAR/RXR heterodimers bind to the retinoic acid response elements (RARE) composed of tandem 5'-AGGTCA-3' sites known as DR1-DR5 (By si…
274	RB1	9031.ENSGALP00000027407	RB1	Retinoblastoma-associated protein; Key regulator of entry into cell division that acts as a tumor suppressor. Acts as a transcription repressor of E2F1 target genes. Directly involved in heterochromatin formation by maintaining overall chromatin structure and, in particular, that of constitutive heterochromatin by stabilizing histone methylation. Recruits and targets histone methyltransferases SU…
275	RBBP4	9031.ENSGALP00000005565	RBBP4	Histone-binding protein rbbp4; Core histone-binding subunit that may target chromatin assembly factors, chromatin remodeling factors and histone deacetylases to their histone substrates in a manner that is regulated by nucleosomal DNA
276	RPL3	9031.ENSGALP00000029968	RPL3	Large subunit ribosomal protein l3e; Gallus gallus ribosomal protein L3 (RPL3), mRNA; Belongs to the universal ribosomal protein uL3 family
277	RPL5	9031.ENSGALP00000009511	RPL5	60S ribosomal protein L5; Component of the ribosome, a large ribonucleoprotein complex responsible for the synthesis of proteins in the cell. The small ribosomal subunit (SSU) binds messenger RNAs (mRNAs) and translates the encoded message by selecting cognate aminoacyl- transfer RNA (tRNA) molecules. The large subunit (LSU) contains the ribosomal catalytic site termed the peptidyl transferase ce…
278	RPL6	9031.ENSGALP00000007680	RPL6	Large subunit ribosomal protein l6e; Gallus gallus ribosomal protein L6 (RPL6), mRNA; Belongs to the eukaryotic ribosomal protein eL6 family
279	RPL17	9031.ENSGALP00000041361	RPL17	Ribosomal protein L17; Belongs to the universal ribosomal protein uL22 family
280	RPL37A	9031.ENSGALP00000018679	RPL37A	Large subunit ribosomal protein l37ae; Gallus gallus ribosomal protein L37a (RPL37A), mRNA; Belongs to the eukaryotic ribosomal protein eL43 family
281	RPS3A	9031.ENSGALP00000016361	RPS3A	Small subunit ribosomal protein s3ae; Gallus gallus ribosomal protein S3A (RPS3A), mRNA; Belongs to the eukaryotic ribosomal protein eS1 family
282	RPS6KA1	9031.ENSGALP00000000497	RPS6KA1	Ribosomal protein S6 kinase 2 alpha; Serine/threonine kinase that may play a role in mediating the growth-factor and stress induced activation of transcription; Belongs to the protein kinase superfamily. AGC Ser/Thr protein kinase family. S6 kinase subfamily
283	RPS8	9031.ENSGALP00000016447	RPS8	Small subunit ribosomal protein s8e; Gallus gallus ribosomal protein S8 (RPS8), mRNA; Belongs to the eukaryotic ribosomal protein eS8 family
284	RXRA	9031.ENSGALP00000004130	RXRA	Retinoic acid receptor rxr-alpha isoform x1; Uncharacterized protein; Retinoid X receptor, alpha
285	XCL1	9031.ENSGALP00000024539	XCL1	X-c motif chemokine ligand 1 precursor; Lymphotactin; Gallus gallus Interferon-gamma level (IFNG), mRNA
286	SDHA	9031.ENSGALP00000021475	SDHA	Succinate dehydrogenase [ubiquinone] flavoprotein subunit, mitochondrial; Flavoprotein (FP) subunit of succinate dehydrogenase (SDH) that is involved in complex II of the mitochondrial electron transport chain and is responsible for transferring electrons from succinate to ubiquinone (coenzyme Q)
287	SELE	9031.ENSGALP00000005366	SELE	Uncharacterized protein
288	ASPSCR1	9031.ENSGALP00000004546	ASPSCR1	ASPSCR1, UBX domain containing tether for SLC2A4; Alveolar soft part sarcoma chromosome region, candidate 1
289	SLC20A1	9031.ENSGALP00000022289	SLC20A1	Solute carrier family 20 (sodium-dependent phosphate transporter); Phosphate transporter; Sodium-phosphate symporter which plays a fundamental housekeeping role in phosphate transport
290	SMPD1	9031.ENSGALP00000041541	SMPD1	annotation not available
291	SNCA	9031.ENSGALP00000016889	SNCA	Alpha-synuclein; Gallus gallus synuclein, alpha (non A4 component of amyloid precursor) (SNCA), mRNA; Belongs to the synuclein family
292	SOD1	9031.ENSGALP00000035996	SOD1	Superoxide dismutase, cu-zn family; Destroys radicals which are normally produced within the cells and which are toxic to biological systems
293	SOD3	9031.ENSGALP00000023211	SOD3	Superoxide dismutase [Cu-Zn]; Destroys radicals which are normally produced within the cells and which are toxic to biological systems; Belongs to the Cu-Zn superoxide dismutase family
294	SPI1	9031.ENSGALP00000013176	SPI1	Spi-1 proto-oncogene; Transcription factor PU.1
295	SQLE	9031.ENSGALP00000026293	SQLE	Squalene monooxygenase; Gallus gallus squalene epoxidase (SQLE), mRNA
296	SRD5A2	9031.ENSGALP00000017269	SRD5A2	3-oxo-5-alpha-steroid 4-dehydrogenase 2; Steroid-5-alpha-reductase, alpha polypeptide 2 (3-oxo-5 alpha-steroid delta 4-dehydrogenase alpha 2)
297	SREBF1	9031.ENSGALP00000043197	SREBF1	Gallus gallus sterol regulatory element binding transcription factor 1 (SREBF1), mRNA
298	ST14	9031.ENSGALP00000002025	ST14	Suppressor of tumorigenicity 14 protein isoform x3; Suppressor of tumorigenicity 14 protein homolog; Degrades extracellular matrix
299	STAT1	9031.ENSGALP00000012376	STAT1	Gallus gallus signal transducer and activator of transcription 1, 91kDa (STAT1), mRNA
300	STAT3	9031.ENSGALP00000005161	STAT3	Signal transducer and activator of transcription 3; Transcription factor that binds to the interleukin-6 (IL-6)-responsive elements identified in the promoters of various acute-phase protein genes
301	STAT6	9031.ENSGALP00000042430	STAT6	Signal transducer and activator of transcription 6, interleukin-4 induced
302	TCF3	9031.ENSGALP00000001635	TCF3	Transcription factor e2-alpha; Helix-loop-helix protein E12; Gallus gallus transcription factor 3 (E2A immunoglobulin enhancer binding factors E12/E47) (TCF3), mRNA
303	TCF7	9031.ENSGALP00000010462	TCF7	Hmg-box transcription factor tcf-1; Gallus gallus transcription factor 7 (T-cell specific, HMG-box) (TCF7), mRNA
304	DYNLT1	9031.ENSGALP00000031152	DYNLT1	Dynein, light chain, Tctex-type 1
305	TERT	9031.ENSGALP00000021506	TERT	Gallus gallus telomerase reverse transcriptase (TERT), mRNA
306	TFAM	9031.ENSGALP00000004251	TFAM	Gallus gallus transcription factor A, mitochondrial (TFAM), nuclear gene encoding mitochondrial protein, mRNA
307	TK1	9031.ENSGALP00000011630	TK1	Thymidine kinase, cytosolic; Gallus gallus thymidine kinase 1, soluble (TK1), mRNA; Belongs to the thymidine kinase family
308	TLR2-2	9031.ENSGALP00000038134	TLR2-2	Toll-like receptor 2 type-2 precursor; Participates in the innate immune response to microbial agents. Acts via MYD88 and TRAF6, leading to NF-kappa-B activation, cytokine secretion and the inflammatory response. Mediates the response to mycoplasmal macrophage-activating lipopeptide-2kD (MALP-2)
309	TLR4	9031.ENSGALP00000011319	TLR4	Toll-like receptor 4 precursor; Gallus gallus toll-like receptor 4 (TLR4), mRNA
310	TSPAN6	9031.ENSGALP00000010997	TSPAN6	Tetraspanin-6; Tetraspanin; Gallus gallus tetraspanin 6 (TSPAN6), mRNA
311	TMPRSS2	9031.ENSGALP00000025956	TMPRSS2	Transmembrane protease, serine 2; Belongs to the peptidase S1 family
312	TNFRSF1A	9031.ENSGALP00000023975	TNFRSF1A	Uncharacterized protein; Gallus gallus tumor necrosis factor receptor superfamily, member 1A (TNFRSF1A), mRNA
313	TOP1	9031.ENSGALP00000043331	TOP1	Uncharacterized protein; Gallus gallus topoisomerase (DNA) I (TOP1), mRNA
314	TOP2A	9031.ENSGALP00000039270	TOP2A	Dna topoisomerase 2-alpha; Control of topological states of DNA by transient breakage and subsequent rejoining of DNA strands. Topoisomerase II makes double- strand breaks. Essential during mitosis and meiosis for proper segregation of daughter chromosomes. May play a role in the regulation of circadian rhythm
315	TOP2B	9031.ENSGALP00000018410	TOP2B	Dna topoisomerase 2-beta; Control of topological states of DNA by transient breakage and subsequent rejoining of DNA strands. Topoisomerase II makes double- strand breaks
316	TOP3A	9031.ENSGALP00000008036	TOP3A	Dna topoisomerase 3-alpha isoform 1; DNA topoisomerase; Introduces a single-strand break via transesterification at a target site in duplex DNA. Releases the supercoiling and torsional tension of DNA introduced during the DNA replication and transcription by transiently cleaving and rejoining one strand of the DNA duplex. The scissile phosphodiester is attacked by the catalytic tyrosine of the en…
317	BRD7	9031.ENSGALP00000005996	BRD7	Bromodomain-containing protein 7; Acts both as coactivator and as corepressor. May play a role in chromatin remodeling. Participates in the Wnt signaling pathway. Transcriptional corepressor that down-regulates the expression of target genes. Binds to target promoters, leading to increased histone H3 acetylation. Coactivator for TP53-mediated activation of transcription of a set of target genes. …
318	TTR	9031.ENSGALP00000024388	TTR	Transthyretin isoform 1 precursor; Transthyretin; Thyroid hormone-binding protein. Probably transports thyroxine from the bloodstream to the brain
319	TXN	9031.ENSGALP00000025280	TXN	Thioredoxin; Participates in various redox reactions through the reversible oxidation of its active center dithiol to a disulfide and catalyzes dithiol-disulfide exchange reactions (By similarity). Plays a role in the reversible S-nitrosylation of cysteine residues in target proteins, and thereby contributes to the response to intracellular nitric oxide. Nitrosylates the active site Cys of CASP3 …
320	TYRO3	9031.ENSGALP00000014051	TYRO3	Tyrosine-protein kinase receptor tyro3 precursor; Receptor tyrosine kinase that transduces signals from the extracellular matrix into the cytoplasm by binding to several ligands. Regulates many physiological processes including cell survival, migration and differentiation. Ligand binding at the cell surface induces dimerization and autophosphorylation of TYRO3 on its intracellular domain that pro…
321	TYRP1	9031.ENSGALP00000037537	TYRP1	5,6-dihydroxyindole-2-carboxylic acid oxidase precursor; Plays a role in melanin biosynthesis. Catalyzes the oxidation of 5,6-dihydroxyindole-2-carboxylic acid (DHICA) into indole-5,6- quinone-2-carboxylic acid. May regulate or influence the type of melanin synthesized. Also to a lower extent, capable of hydroxylating tyrosine and producing melanin
322	UBTF	9031.ENSGALP00000042074	UBTF	Nucleolar transcription factor 1 isoform x3; Uncharacterized protein
323	UGDH	9031.ENSGALP00000023101	UGDH	UDP-glucose 6-dehydrogenase; Involved in the biosynthesis of glycosaminoglycans; hyaluronan, chondroitin sulfate, and heparan sulfate
324	UTRN	9031.ENSGALP00000019988	UTRN	Utrophin isoform x1; May play a role in anchoring the cytoskeleton to the plasma membrane
325	VEGFA	9031.ENSGALP00000016723	VEGFA	Vascular endothelial growth factor a isoform 1 precursor; Vascular endothelial growth factor A; Growth factor active in angiogenesis, vasculogenesis and endothelial cell growth. Induces endothelial cell proliferation, promotes cell migration, inhibits apoptosis and induces permeabilization of blood vessels. Binds to the FLT1/VEGFR1 and KDR/VEGFR2 receptors, heparan sulfate and heparin (By similar…
326	VIM	9031.ENSGALP00000014107	VIM	Vimentins are class-III intermediate filaments found in various non-epithelial cells, especially mesenchymal cells. Vimentin is attached to the nucleus, endoplasmic reticulum, and mitochondria, either laterally or terminally
327	WNT5A	9031.ENSGALP00000008673	WNT5A	Wingless-type mmtv integration site family, member 5; Protein Wnt; Ligand for members of the frizzled family of seven transmembrane receptors
328	XDH	9031.ENSGALP00000014144	XDH	Xanthine dehydrogenase/oxidase; Key enzyme in purine degradation. Catalyzes the oxidation of hypoxanthine to xanthine. Catalyzes the oxidation of xanthine to uric acid. Contributes to the generation of reactive oxygen species
329	SLC30A1	9031.ENSGALP00000016015	SLC30A1	Solute carrier family 30 (zinc transporter), member 1
330	NUP214	9031.ENSGALP00000006060	NUP214	Low quality protein: nuclear pore complex protein nup214; Nucleoporin 214kDa
331	USP5	9031.ENSGALP00000023395	USP5	Ubiquitin carboxyl-terminal hydrolase 5 isoform x1; Ubiquitinyl hydrolase 1; Ubiquitin specific peptidase 5 (isopeptidase T)
332	MLF2	9031.ENSGALP00000023316	MLF2	Gallus gallus myeloid leukemia factor 2 (MLF2), mRNA
333	AXIN1	9031.ENSGALP00000012076	AXIN1	Axin-1; Gallus gallus axin 1 (AXIN1), mRNA
334	NR0B2	9031.ENSGALP00000001299	NR0B2	Gallus gallus nuclear receptor subfamily 0, group B, member 2 (NR0B2), mRNA
335	RECK	9031.ENSGALP00000020581	RECK	Reversion-inducing cysteine-rich protein with kazal motifs isoform x2; Functions together with ADGRA2 to enable brain endothelial cells to selectively respond to Wnt7 signals (WNT7A or WNT7B) (By similarity). Plays a key role in Wnt7-specific responses: required for central nervous system (CNS) angiogenesis and blood-brain barrier regulation (By similarity). Acts as a Wnt7-specific coactivator of…
336	PRSS12	9031.ENSGALP00000019565	PRSS12	Protease, serine, 12 (neurotrypsin, motopsin); Belongs to the peptidase S1 family
337	KMO	9031.ENSGALP00000012115	KMO	Kynurenine 3-monooxygenase isoform x1; Kynurenine 3-monooxygenase; Catalyzes the hydroxylation of L-kynurenine (L-Kyn) to form 3-hydroxy-L-kynurenine (L-3OHKyn). Required for synthesis of quinolinic acid
338	TNFSF11	9031.ENSGALP00000040713	TNFSF11	TNF superfamily member 11; Gallus gallus tumor necrosis factor (ligand) superfamily, member 11 (TNFSF11), mRNA
339	ABCB11	9031.ENSGALP00000017690	ABCB11	ATP-binding cassette, sub-family B (MDR/TAP), member 11
340	NCOA1	9031.ENSGALP00000026768	NCOA1	Gallus gallus nuclear receptor coactivator 1 (NCOA1), mRNA
341	SOCS1	9031.ENSGALP00000011581	SOCS1	Gallus gallus suppressor of cytokine signaling 1 (SOCS1), mRNA
342	IRS2	9031.ENSGALP00000027143	IRS2	Insulin receptor substrate 2
343	CRADD	9031.ENSGALP00000018406	CRADD	Gallus gallus CASP2 and RIPK1 domain containing adaptor with death domain (CRADD), mRNA
344	TNFSF10	9031.ENSGALP00000038659	TNFSF10	TNF superfamily member 10; Gallus gallus tumor necrosis factor (ligand) superfamily, member 10 (TNFSF10), mRNA
345	TNFRSF10B	9031.ENSGALP00000040157	TNFRSF10B	TvbS1; Gallus gallus tumor necrosis factor receptor superfamily, member 10b (TNFRSF10B), mRNA
346	PROZ	9031.ENSGALP00000027123	PROZ	Protein Z, vitamin K-dependent plasma glycoprotein; Belongs to the peptidase S1 family
347	CCNA1	9031.ENSGALP00000027497	CCNA1	Cyclin-A1; Cyclin A1; Belongs to the cyclin family
348	HERC1	9031.ENSGALP00000005334	HERC1	Probable e3 ubiquitin-protein ligase herc1 isoform x1; Uncharacterized protein; HECT and RLD domain containing E3 ubiquitin protein ligase family member 1
349	TOP3B	9031.ENSGALP00000002248	TOP3B	Dna topoisomerase 3-beta-1; DNA topoisomerase; Introduces a single-strand break via transesterification at a target site in duplex DNA. Releases the supercoiling and torsional tension of DNA introduced during the DNA replication and transcription by transiently cleaving and rejoining one strand of the DNA duplex. The scissile phosphodiester is attacked by the catalytic tyrosine of the enzyme, res…
350	HSPB3	9031.ENSGALP00000038087	HSPB3	Heat shock protein family b (small) member 3; Heat shock 27kDa protein 3; Belongs to the small heat shock protein (HSP20) family
351	TRPA1	9031.ENSGALP00000035891	TRPA1	Transient receptor potential cation channel, subfamily A, member 1; Belongs to the transient receptor (TC 1.A.4) family
352	PDCD5	9031.ENSGALP00000007391	PDCD5	Gallus gallus programmed cell death 5 (PDCD5), mRNA
353	LRRFIP1	9031.ENSGALP00000006137	LRRFIP1	Uncharacterized protein; Leucine rich repeat (in FLII) interacting protein 1
354	RAB11B	9031.ENSGALP00000000864	RAB11B	Ras-related protein rab-11b; Gallus gallus RAB11B, member RAS oncogene family (RAB11B), mRNA
355	AIMP1	9031.ENSGALP00000017152	AIMP1	Aminoacyl trna synthase complex-interacting multifunctional protein 1 isoform x2; Aminoacyl tRNA synthetase complex-interacting multifunctional protein 1
356	TXNL1	9031.ENSGALP00000004651	TXNL1	Thioredoxin-like protein 1; Thioredoxin-like 1
357	KL	9031.ENSGALP00000027517	KL	Klotho
358	TMPRSS11D	9031.ENSGALP00000019213	TMPRSS11D	Uncharacterized protein; Transmembrane protease, serine 11D; Belongs to the peptidase S1 family
359	ABCG2	9031.ENSGALP00000009290	ABCG2	Atp binding cassette subfamily g member 2 (junior blood group); ATP-binding cassette, sub-family G (WHITE), member 2
360	PTGES	9031.ENSGALP00000043320	PTGES	Microsomal prostaglandin-e synthase 1; Gallus gallus prostaglandin E synthase (PTGES), mRNA
361	PRDX6	9031.ENSGALP00000004817	PRDX6	Peroxiredoxin 6; Thiol-specific peroxidase that catalyzes the reduction of hydrogen peroxide and organic hydroperoxides to water and alcohols, respectively. Can reduce H(2)O(2) and short chain organic, fatty acid, and phospholipid hydroperoxides. Also has phospholipase activity, and can therefore either reduce the oxidized sn-2 fatty acyl grup of phospholipids (peroxidase activity) or hydrolyze t…
362	ABCG1	9031.ENSGALP00000025999	ABCG1	Atp-binding cassette sub-family g member 1 isoform x1; ATP-binding cassette, sub-family G (WHITE), member 1
363	HERPUD1	9031.ENSGALP00000001850	HERPUD1	Homocysteine-inducible, endoplasmic reticulum stress-inducible, ubiquitin-like domain member 1
364	TOX	9031.ENSGALP00000024866	TOX	Uncharacterized protein; Thymocyte selection-associated high mobility group box protein TOX
365	TRANK1	9031.ENSGALP00000019669	TRANK1	Tpr and ankyrin repeat-containing protein 1 isoform x1; Uncharacterized protein; Tetratricopeptide repeat and ankyrin repeat containing 1
366	RHOBTB1	9031.ENSGALP00000004845	RHOBTB1	Rho-related btb domain-containing protein 1/2; Gallus gallus Rho-related BTB domain containing 1 (RHOBTB1), mRNA
367	MVP	9031.ENSGALP00000000316	MVP	Major vault protein; Required for normal vault structure. Vaults are multi-subunit structures that may act as scaffolds for proteins involved in signal transduction. Vaults may also play a role in nucleo-cytoplasmic transport (By similarity)
368	NR1I3	9031.ENSGALP00000043376	NR1I3	Nuclear receptor subfamily 1 group I member 3
369	NR1H4	9031.ENSGALP00000018906	NR1H4	Gallus gallus nuclear receptor subfamily 1, group H, member 4 (NR1H4), mRNA
370	RBX1	9031.ENSGALP00000019539	RBX1	E3 ubiquitin-protein ligase RBX1; Ring-box 1; Gallus gallus ring-box 1, E3 ubiquitin protein ligase (RBX1), mRNA
371	TANK	9031.ENSGALP00000032485	TANK	Gallus gallus TRAF family member-associated NFKB activator (TANK), mRNA
372	COX17	9031.ENSGALP00000029837	COX17	Cytochrome c oxidase assembly protein subunit 17; COX17 cytochrome c oxidase copper chaperone
373	FRY	9031.ENSGALP00000027526	FRY	Protein furry homolog isoform x8; FRY microtubule binding protein; Furry homolog (Drosophila)
374	TNK2	9031.ENSGALP00000042503	TNK2	Activated cdc42 kinase 1 isoform x1; Tyrosine kinase, non-receptor, 2; Belongs to the protein kinase superfamily. Tyr protein kinase family
375	PSME3	9031.ENSGALP00000038984	PSME3	Proteasome activator subunit 3 (pa28 gamma); Proteasome activator complex subunit 3; Implicated in immunoproteasome assembly and required for efficient antigen processing. The PA28 activator complex enhances the generation of class I binding peptides by altering the cleavage pattern of the proteasome (By similarity)
376	RABEPK	9031.ENSGALP00000001477	RABEPK	Rab9 effector protein with kelch motifs; Rab9 effector required for endosome to trans-Golgi network (TGN) transport
377	HRSP12	9031.ENSGALP00000028747	HRSP12	2-iminobutanoate/2-iminopropanoate deaminase; Reactive intermediate imine deaminase A homolog; Heat-responsive protein 12
378	HMG20B	9031.ENSGALP00000041227	HMG20B	Swi/snf-related matrix-associated actin-dependent regulator of chromatin subfamily e member 1-related isoform x2; High mobility group 20B
379	HMG20A	9031.ENSGALP00000004319	HMG20A	High mobility group protein 20a; Plays a role in neuronal differentiation
380	ANAPC10	9031.ENSGALP00000041606	ANAPC10	Anaphase-promoting complex subunit 10; Component of the anaphase promoting complex/cyclosome (APC/C), a cell cycle-regulated E3 ubiquitin-protein ligase complex that controls progression through mitosis and the G1 phase of the cell cycle
381	ACAA2	9031.ENSGALP00000004375	ACAA2	3-ketoacyl-CoA thiolase, mitochondrial; Gallus gallus acetyl-CoA acyltransferase 2 (ACAA2), nuclear gene encoding mitochondrial protein, mRNA; Belongs to the thiolase family
382	ENOX2	9031.ENSGALP00000006475	ENOX2	Gallus gallus ecto-NOX disulfide-thiol exchanger 2 (ENOX2), mRNA
383	HTATIP2	9031.ENSGALP00000004058	HTATIP2	Oxidoreductase htatip2 isoform x1; HIV-1 Tat interactive protein 2, 30kDa
384	PDLIM5	9031.ENSGALP00000036868	PDLIM5	Lim domain-binding protein 3; Gallus gallus PDZ and LIM domain 5 (PDLIM5), mRNA
385	CORIN	9031.ENSGALP00000022844	CORIN	Corin, serine peptidase
386	MGEA5	9031.ENSGALP00000012459	MGEA5	Protein o-glcnacase / histone acetyltransferase; Meningioma expressed antigen 5 (hyaluronidase); Bifunctional protein NCOAT
387	MASP2	9031.ENSGALP00000004756	MASP2	Uncharacterized protein; Gallus gallus mannan-binding lectin serine peptidase 2 (MASP2), mRNA; Belongs to the peptidase S1 family
388	ADAMTS5	9031.ENSGALP00000025424	ADAMTS5	A disintegrin and metalloproteinase with thrombospondin motifs 5; ADAM metallopeptidase with thrombospondin type 1 motif, 5
389	LSM6	9031.ENSGALP00000016207	LSM6	U6 snRNA-associated Sm-like protein LSm6 isoform 1; LSM6 homolog, U6 small nuclear RNA associated (S. cerevisiae)
390	WIF1	9031.ENSGALP00000016025	WIF1	Gallus gallus WNT inhibitory factor 1 (WIF1), mRNA
391	AKAP13	9031.ENSGALP00000011057	AKAP13	A-kinase anchor protein 13 isoform x1; A kinase (PRKA) anchor protein 13
392	PDCD10	9031.ENSGALP00000041620	PDCD10	Programmed cell death protein 10; Promotes cell proliferation. Modulates apoptotic pathways. Increases mitogen-activated protein kinase activity. Important for cell migration, and for normal structure and assembly of the Golgi complex. Important for KDR/VEGFR2 signaling. Required for normal cardiovascular development. Required for normal angiogenesis, vasculogenesis and hematopoiesis during embry…
393	FILIP1L	9031.ENSGALP00000024602	FILIP1L	Filamin a-interacting protein 1-like isoform x3; Filamin A interacting protein 1-like
394	CTRC	9031.ENSGALP00000022241	CTRC	Chymotrypsin-c precursor; Uncharacterized protein; Gallus gallus chymotrypsin C (caldecrin) (CTRC), mRNA; Belongs to the peptidase S1 family
395	WDFY3	9031.ENSGALP00000018345	WDFY3	Wd repeat and fyve domain-containing protein 3 isoform x1; Uncharacterized protein; WD repeat and FYVE domain containing 3
396	RGL1	9031.ENSGALP00000007518	RGL1	Gallus gallus ral guanine nucleotide dissociation stimulator-like 1 (RGL1), mRNA
397	SYNE2	9031.ENSGALP00000019252	SYNE2	Spectrin repeat containing, nuclear envelope 2
398	SIRT3	9031.ENSGALP00000006674	SIRT3	Nad-dependent protein deacetylase sirtuin-3, mitochondrial; NAD-dependent protein deacetylase
399	SIRT1	9031.ENSGALP00000004350	SIRT1	Nad+-dependent protein deacetylase sirtuin 1; Sirtuin 1; NAD-dependent deacetylase sirtuin-1
400	ITGB3BP	9031.ENSGALP00000017885	ITGB3BP	Centromere protein r; Transcription coregulator that can have both coactivator and corepressor functions. Involved in the coactivation of nuclear receptors for retinoid X (RXRs) and thyroid hormone (TRs) in a ligand- dependent fashion. Probable component of a centromeric complex involved in assembly of kinetochore proteins, mitotic progression and chromosome segregation (By similarity)
401	CELA3L	9031.ENSGALP00000040782	CELA3L	Chymotrypsin-like elastase family member 3b; Uncharacterized protein; Belongs to the peptidase S1 family
402	ABCB10	9031.ENSGALP00000018057	ABCB10	Atp-binding cassette sub-family b member 10, mitochondrial; ATP-binding cassette, sub-family B (MDR/TAP), member 10
403	MACF1	9031.ENSGALP00000042793	MACF1	Uncharacterized protein
404	SLC39A14	9031.ENSGALP00000041046	SLC39A14	Solute carrier family 39 (zinc transporter), member 14
405	BACE1	9031.ENSGALP00000011801	BACE1	Beta-site app-cleaving enzyme 1 (memapsin 2); Beta-site APP-cleaving enzyme 1; Belongs to the peptidase A1 family
406	DHRS7B	9031.ENSGALP00000007580	DHRS7B	Dehydrogenase/reductase sdr family member 7b isoform x1; Dehydrogenase/reductase (SDR family) member 7B; Belongs to the short-chain dehydrogenases/reductases (SDR) family
407	SIPA1L1	9031.ENSGALP00000015267	SIPA1L1	Uncharacterized protein; Gallus gallus signal-induced proliferation-associated 1 like 1 (SIPA1L1), mRNA
408	DECR2	9031.ENSGALP00000004219	DECR2	2,4-dienoyl-CoA reductase [(3E)-enoyl-CoA-producing], peroxisomal; 2,4-dienoyl CoA reductase 2, peroxisomal
409	TANC2	9031.ENSGALP00000000647	TANC2	Protein tanc2 isoform x8; Uncharacterized protein
410	FAM162A	9031.ENSGALP00000023244	FAM162A	Family with sequence similarity 162, member A
411	HSPB7	9031.ENSGALP00000039021	HSPB7	Heat shock 27kDa protein family, member 7 (cardiovascular); Belongs to the small heat shock protein (HSP20) family
412	NDOR1	9031.ENSGALP00000014485	NDOR1	NADPH-dependent diflavin oxidoreductase 1; Component of the cytosolic iron-sulfur (Fe-S) protein assembly (CIA) machinery. Required for the maturation of extramitochondrial Fe-S proteins. Part of an electron transfer chain functioning in an early step of cytosolic Fe-S biogenesis. Transfers electrons from NADPH to the Fe/S cluster of CIAPIN1; In the C-terminal section; belongs to the flavoprotein…
413	HPGDS	9031.ENSGALP00000016919	HPGDS	Prostaglandin-H2 D-isomerase / glutathione transferase; Hematopoietic prostaglandin D synthase; Bifunctional enzyme which catalyzes both the conversion of PGH2 to PGD2, a prostaglandin involved in smooth muscle contraction/relaxation and a potent inhibitor of platelet aggregation, and the conjugation of glutathione with a wide range of aryl halides, organic isothiocyanates and alpha,beta- unsatur…
414	TOX3	9031.ENSGALP00000005919	TOX3	Thymocyte selection associated high mobility group box; Uncharacterized protein; TOX high mobility group box family member 3 isoform 1
415	TMPRSS11E	9031.ENSGALP00000043333	TMPRSS11E	Uncharacterized protein; Belongs to the peptidase S1 family
416	MCTS1	9031.ENSGALP00000013855	MCTS1	Malignant T-cell-amplified sequence 1; Plays a role as translation enhancer and involved in cell cycle regulation
417	DBNL	9031.ENSGALP00000035143	DBNL	Drebrin-like protein isoform x2; Drebrin-like
418	RHOD	9031.ENSGALP00000041525	RHOD	Rho-related gtp-binding protein rhod; Ras homolog family member D; Belongs to the small GTPase superfamily. Rho family
419	RDH8	9031.ENSGALP00000041402	RDH8	Uncharacterized protein; Retinol dehydrogenase 8 (all-trans); Belongs to the short-chain dehydrogenases/reductases (SDR) family
420	COQ6	9031.ENSGALP00000016557	COQ6	Ubiquinone biosynthesis monooxygenase coq6, mitochondrial isoform x1; Ubiquinone biosynthesis monooxygenase COQ6, mitochondrial; FAD-dependent monooxygenase required for the C5-ring hydroxylation during ubiquinone biosynthesis. Catalyzes the hydroxylation of 3-polyprenyl-4-hydroxybenzoic acid to 3- polyprenyl-4,5-dihydroxybenzoic acid. The electrons required for the hydroxylation reaction may be …
421	ZNF593	9031.ENSGALP00000000748	ZNF593	Bud site selection protein 20; Gallus gallus zinc finger protein 593 (ZNF593), mRNA
422	SIDT2	9031.ENSGALP00000019390	SIDT2	SID1 transmembrane family member 2 isoform X1; Uncharacterized protein; SID1 transmembrane family, member 2
423	RDH12	9031.ENSGALP00000015508	RDH12	Retinol dehydrogenase 12; Uncharacterized protein; Belongs to the short-chain dehydrogenases/reductases (SDR) family
424	HSD17B11	9031.ENSGALP00000017865	HSD17B11	Estradiol 17-beta-dehydrogenase 11; Uncharacterized protein; Belongs to the short-chain dehydrogenases/reductases (SDR) family
425	LOC427595	9031.ENSGALP00000012514	LOC427595	Uncharacterized protein hsd17b14; Uncharacterized protein
426	GULP1	9031.ENSGALP00000004064	GULP1	Collagen alpha-1(III) chain; GULP, engulfment adaptor PTB domain containing 1
427	ZFAND6	9031.ENSGALP00000010498	ZFAND6	AN1-type zinc finger protein 6
428	PCDH18	9031.ENSGALP00000015825	PCDH18	Protocadherin-18 isoform X1; Protocadherin 18
429	GIN1	9031.ENSGALP00000024575	GIN1	Gypsy retrotransposon integrase-like protein 1; Gypsy retrotransposon integrase 1
430	TYW1	9031.ENSGALP00000001664	TYW1	Uncharacterized protein
431	MBD5	9031.ENSGALP00000020324	MBD5	Methyl-cpg-binding domain protein 5 isoform x2; methyl-CpG binding domain protein 5
432	TRERF1	9031.ENSGALP00000016071	TRERF1	Transcriptional-regulating factor 1 isoform x1; Transcriptional regulating factor 1
433	PECR	9031.ENSGALP00000018712	PECR	Gallus gallus peroxisomal trans-2-enoyl-CoA reductase (PECR), mRNA
434	TMPRSS4	9031.ENSGALP00000011964	TMPRSS4	Transmembrane protease, serine 4; Belongs to the peptidase S1 family
435	BDH2	9031.ENSGALP00000020134	BDH2	3-hydroxybutyrate dehydrogenase, type 2
436	TULP4	9031.ENSGALP00000022282	TULP4	Tubby-related protein 4; Tubby like protein 4
437	YAE1D1	9031.ENSGALP00000020086	YAE1D1	Yae1 domain-containing protein 1; Yae1 domain containing 1
438	CLK4	9031.ENSGALP00000009752	CLK4	Dual specificity protein kinase clk1/4; CDC-like kinase 4; Belongs to the protein kinase superfamily
439	C3orf14	9031.ENSGALP00000011617	C3orf14	Uncharacterized protein c3orf14 homolog; Chromosome 3 open reading frame 14
440	RPTOR	9031.ENSGALP00000011224	RPTOR	Regulatory-associated protein of mtor isoform x1; Regulatory associated protein of MTOR, complex 1
441	SRGAP1	9031.ENSGALP00000015959	SRGAP1	Gallus gallus SLIT-ROBO Rho GTPase activating protein 1 (SRGAP1), mRNA
442	RDH14	9031.ENSGALP00000030955	RDH14	Retinol dehydrogenase 14 (all-trans/9-cis/11-cis)
443	RNF213	9031.ENSGALP00000011305	RNF213	E3 ubiquitin-protein ligase RNF213 isoform X1; Ring finger protein 213
444	EPG5	9031.ENSGALP00000002656	EPG5	Ectopic P-granules autophagy protein 5 homolog (C. elegans)
445	KMT2C	9031.ENSGALP00000010110	KMT2C	[histone h3]-lysine4 n-trimethyltransferase mll3; Uncharacterized protein; Lysine (K)-specific methyltransferase 2C
446	CELA2A	9031.ENSGALP00000007258	CELA2A	Uncharacterized protein; Gallus gallus chymotrypsin-like elastase family, member 2A (CELA2A), mRNA; Belongs to the peptidase S1 family
447	AKTIP	9031.ENSGALP00000038914	AKTIP	AKT-interacting protein; May function to promote vesicle trafficking and/or fusion. May also regulate apoptosis (By similarity)
448	TMPRSS3	9031.ENSGALP00000026009	TMPRSS3	Transmembrane protease serine 3 isoform x1; Transmembrane protease, serine 3; Belongs to the peptidase S1 family
449	NUP37	9031.ENSGALP00000020792	NUP37	Nuclear pore complex protein nup37; Gallus gallus nucleoporin 37kDa (NUP37), mRNA
450	BRCC3	9031.ENSGALP00000008634	BRCC3	BRCA1/BRCA2-containing complex, subunit 3
451	FAT4	9031.ENSGALP00000019273	FAT4	FAT atypical cadherin 4
452	DHRS12	9031.ENSGALP00000027441	DHRS12	Uncharacterized protein; Dehydrogenase/reductase (SDR family) member 12
453	PEAK1	9031.ENSGALP00000004348	PEAK1	Pseudopodium-enriched atypical kinase 1; Pseudopodium enriched atypical kinase 1; Gallus gallus NKF3 kinase family member (PEAK1), mRNA
454	COL18A1	9031.ENSGALP00000006909	COL18A1	Collagen alpha-1(xviii) chain precursor; Gallus gallus collagen, type XVIII, alpha 1 (COL18A1), mRNA
455	TMPRSS5	9031.ENSGALP00000011860	TMPRSS5	Peptidase s1 domain-containing protein; Belongs to the peptidase S1 family
456	TMPRSS13	9031.ENSGALP00000011862	TMPRSS13	Transmembrane protease, serine 13; Belongs to the peptidase S1 family
457	KIAA1109	9031.ENSGALP00000019326	KIAA1109	Uncharacterized protein kiaa1109 homolog isoform x2; Uncharacterized protein; KIAA1109
458	HSDL2	9031.ENSGALP00000025208	HSDL2	Hydroxysteroid dehydrogenase-like protein 2; Hydroxysteroid dehydrogenase like 2
459	TOX2	9031.ENSGALP00000033981	TOX2	TOX high mobility group box family member 2
460	TMEM60	9031.ENSGALP00000013542	TMEM60	Gallus gallus transmembrane protein 60 (TMEM60), mRNA
461	FAM207A	9031.ENSGALP00000012133	FAM207A	Family with sequence similarity 207, member A
462	ZNF804A	9031.ENSGALP00000039355	ZNF804A	Zinc finger protein 804A
463	C1H13ORF27	9031.ENSGALP00000027191	C1H13ORF27	Testis-expressed sequence 30 protein
464	CYGB	9031.ENSGALP00000038356	CYGB	Cytoglobin; Gallus gallus cytoglobin (CYGB), mRNA; Belongs to the globin family
465	HAUS1	9031.ENSGALP00000002701	HAUS1	Gallus gallus HAUS augmin-like complex, subunit 1 (HAUS1), mRNA
466	TOP1MT	9031.ENSGALP00000025965	TOP1MT	Gallus gallus topoisomerase (DNA) I, mitochondrial (TOP1MT), nuclear gene encoding mitochondrial protein, mRNA
467	CHCHD1	9031.ENSGALP00000041397	CHCHD1	Coiled-coil-helix-coiled-coil-helix domain-containing protein 1; Coiled-coil-helix-coiled-coil-helix domain containing 1
468	LRR1	9031.ENSGALP00000019946	LRR1	Leucine rich repeat protein 1
469	DNAJC19	9031.ENSGALP00000014367	DNAJC19	Mitochondrial import inner membrane translocase subunit tim14 isoform x2; DnaJ (Hsp40) homolog, subfamily C, member 19
470	LYRM5	9031.ENSGALP00000022684	LYRM5	Electron transfer flavoprotein regulatory factor 1; LYR motif containing 5; Belongs to the complex I LYR family
471	DHRS13	9031.ENSGALP00000006376	DHRS13	Dehydrogenase/reductase sdr family member 13 isoform x1; Dehydrogenase/reductase (SDR family) member 13
472	CCDC167	9031.ENSGALP00000016482	CCDC167	Coiled-coil domain-containing protein 167; Gallus gallus coiled-coil domain containing 167 (CCDC167), mRNA
473	RDH10	9031.ENSGALP00000043303	RDH10	Gallus gallus retinol dehydrogenase 10 (all-trans) (RDH10), mRNA; Belongs to the short-chain dehydrogenases/reductases (SDR) family
474	DGKH	9031.ENSGALP00000035716	DGKH	Diacylglycerol kinase eta isoform x2; Diacylglycerol kinase, eta
475	TMPRSS6	9031.ENSGALP00000020367	TMPRSS6	Transmembrane protease serine 6 isoform x3; Transmembrane protease, serine 6; Belongs to the peptidase S1 family
476	PRICKLE2	9031.ENSGALP00000011851	PRICKLE2	Prickle planar cell polarity protein 2; Prickle homolog 2 (Drosophila)
477	GLIS3	9031.ENSGALP00000016530	GLIS3	Zinc finger protein glis1/3; GLIS family zinc finger 3
478	ADAMTS15	9031.ENSGALP00000002138	ADAMTS15	A disintegrin and metalloproteinase with thrombospondin motifs 15; ADAM metallopeptidase with thrombospondin type 1 motif, 15
479	SDR16C5	9031.ENSGALP00000035958	SDR16C5	Short chain dehydrogenase/reductase family 16C, member 5; Belongs to the short-chain dehydrogenases/reductases (SDR) family
480	DHRS7C	9031.ENSGALP00000039406	DHRS7C	Gallus gallus dehydrogenase/reductase (SDR family) member 7C (DHRS7C), mRNA; Belongs to the short-chain dehydrogenases/reductases (SDR) family
481	PRSS55	9031.ENSGALP00000026816	PRSS55	Uncharacterized protein; Protease, serine, 55; Belongs to the peptidase S1 family
482	DHRSX	9031.ENSGALP00000026866	DHRSX	Dehydrogenase/reductase sdr family member on chromosome x; Dehydrogenase/reductase (SDR family) X-linked
483	ATXN7L1	9031.ENSGALP00000013157	ATXN7L1	Ataxin-7-like protein 1 isoform X1; Ataxin 7-like 1
484	TMPRSS12	9031.ENSGALP00000009799	TMPRSS12	Transmembrane protease serine 12 isoform x2; Transmembrane (C-terminal) protease, serine 12; Belongs to the peptidase S1 family
485	SH3PXD2B	9031.ENSGALP00000004460	SH3PXD2B	SH3 and PX domain-containing protein 2B isoform X1; SH3 and PX domains 2B
486	NSMCE2	9031.ENSGALP00000030141	NSMCE2	E3 SUMO-protein ligase NSE2; NSE2/MMS21 homolog, SMC5-SMC6 complex SUMO ligase; Gallus gallus non-SMC element 2, MMS21 homolog (S. cerevisiae) (NSMCE2), transcript variant 1, mRNA
487	OVCH2	9031.ENSGALP00000008508	OVCH2	Uncharacterized protein; Ovochymase 2 (gene/pseudogene); Belongs to the peptidase S1 family
488	TMPRSS7	9031.ENSGALP00000024779	TMPRSS7	Transmembrane protease serine 7 isoform x1; Transmembrane protease, serine 7; Belongs to the peptidase S1 family
489	LOC428754	9031.ENSGALP00000017823	LOC428754	Estradiol 17-beta-dehydrogenase 11; Belongs to the short-chain dehydrogenases/reductases (SDR) family
490	TMPRSS9	9031.ENSGALP00000000619	TMPRSS9	Uncharacterized protein; Transmembrane protease, serine 9; Belongs to the peptidase S1 family
491	HSD11B1L	9031.ENSGALP00000020944	HSD11B1L	Hydroxysteroid 11-beta-dehydrogenase 1-like protein precursor; Gallus gallus hydroxysteroid (11-beta) dehydrogenase 1-like (HSD11B1L), mRNA
492	PRSS57	9031.ENSGALP00000002847	PRSS57	Serine protease 57 isoform x2; Protease, serine, 57; Belongs to the peptidase S1 family
493	LOC431235	9031.ENSGALP00000000050	LOC431235	Uncharacterized protein; Gallus gallus chymotrypsinogen 2-like (LOC431235), mRNA; Belongs to the peptidase S1 family
494	CHAC2	9031.ENSGALP00000013307	CHAC2	Putative glutathione-specific gamma-glutamylcyclotransferase 2; Catalyzes the cleavage of glutathione into 5-oxo-L- proline and a Cys-Gly dipeptide. Acts specifically on glutathione, but not on other gamma-glutamyl peptides; Belongs to the gamma-glutamylcyclotransferase family. ChaC subfamily
495	NCF1	9031.ENSGALP00000034504	NCF1	Gallus gallus neutrophil cytosolic factor 1 (NCF1), mRNA
496	CDK1	9031.ENSGALP00000042598	CDK1	Cyclin-dependent kinase 1; Plays a key role in the control of the eukaryotic cell cycle (By similarity). It is required in higher cells for entry into S-phase and mitosis (By similarity). p34 is a component of the kinase complex that phosphorylates the repetitive C-terminus of RNA polymerase II (By similarity). May play a role in regulating the amplitude of the cyclic expression of circadian cloc…
497	CALML3	9031.ENSGALP00000039444	CALML3	Calmodulin, striated muscle; Gallus gallus calmodulin-like 3 (CALML3), mRNA; Belongs to the calmodulin family
498	COMT	9031.ENSGALP00000003143	COMT	Catechol o-methyltransferase; Catalyzes the O-methylation, and thereby the inactivation, of catecholamine neurotransmitters and catechol hormones
499	CREB1	9031.ENSGALP00000013824	CREB1	Cyclic amp-responsive element-binding protein 1; Gallus gallus cAMP responsive element binding protein 1 (CREB1), mRNA
500	CYP19A1	9031.ENSGALP00000038215	CYP19A1	Aromatase; Catalyzes the formation of aromatic C18 estrogens from C19 androgens
501	ACE	9031.ENSGALP00000039731	ACE	Angiotensin-converting enzyme precursor; Converts angiotensin I to angiotensin II by release of the terminal His-Leu, this results in an increase of the vasoconstrictor activity of angiotensin
502	GCLC	9031.ENSGALP00000026270	GCLC	Glutamate--cysteine ligase catalytic subunit; Glutamate-cysteine ligase, catalytic subunit
503	GRIA2	9031.ENSGALP00000015306	GRIA2	Glutamate ionotropic receptor ampa type subunit 2; Gallus gallus glutamate receptor, ionotropic, AMPA 2 (GRIA2), transcript variant 2, mRNA
504	GRIN1	9031.ENSGALP00000039568	GRIN1	Glutamate ionotropic receptor nmda type subunit 1; Gallus gallus glutamate receptor, ionotropic, N-methyl D-aspartate 1 (GRIN1), mRNA
505	HAS2	9031.ENSGALP00000026394	HAS2	Hyaluronan synthase 2; Catalyzes the addition of GlcNAc or GlcUA monosaccharides to the nascent hyaluronan polymer. Therefore, it is essential to hyaluronan synthesis a major component of most extracellular matrices that has a structural role in tissues architectures and regulates cell adhesion, migration and differentiation (By similarity)
506	DUOX2	9031.ENSGALP00000003834	DUOX2	Dual oxidase 2; Uncharacterized protein
507	CNOT4	9031.ENSGALP00000037377	CNOT4	Gallus gallus CCR4-NOT transcription complex, subunit 4 (CNOT4), mRNA
508	XRN2	9031.ENSGALP00000013622	XRN2	5'-3' exoribonuclease 2; Possesses 5'->3' exoribonuclease activity. May promote the termination of transcription by RNA polymerase II (By similarity)
509	GALM	9031.ENSGALP00000022402	GALM	Aldose 1-epimerase; Converts alpha-aldose to the beta-anomer
510	HDHD3	9031.ENSGALP00000014385	HDHD3	Haloacid dehalogenase-like hydrolase domain-containing protein 3; Haloacid dehalogenase-like hydrolase domain containing 3
511	GMPR	9031.ENSGALP00000020714	GMPR	Gmp reductase 1; GMP reductase; Catalyzes the irreversible NADPH-dependent deamination of GMP to IMP. It functions in the conversion of nucleobase, nucleoside and nucleotide derivatives of G to A nucleotides, and in maintaining the intracellular balance of A and G nucleotides
512	POT1	9031.ENSGALP00000030079	POT1	Protection of telomeres protein 1; Component of the telomerase ribonucleoprotein (RNP) complex that is essential for the replication of chromosome termini. Is a component of the double-stranded telomeric DNA-binding TRF1 complex that is involved in the regulation of telomere length by cis-inhibition of telomerase. Also acts as a single-stranded telomeric DNA-binding protein and thus may act as a …
513	CSDE1	9031.ENSGALP00000039235	CSDE1	Uncharacterized protein; Gallus gallus cold shock domain containing E1, RNA-binding (CSDE1), mRNA
514	RUVBL1	9031.ENSGALP00000009528	RUVBL1	Ruvb-like protein 1 (pontin 52); RuvB-like helicase; Proposed core component of the chromatin remodeling INO80 complex which is involved in transcriptional regulation, DNA replication and probably DNA repair
515	VCP	9031.ENSGALP00000003089	VCP	Transitional endoplasmic reticulum atpase; Gallus gallus valosin containing protein (VCP), mRNA; Belongs to the AAA ATPase family
516	ENSGALP00000042089	9031.ENSGALP00000042089	ENSGALP00000042089	Proteasome 26S subunit, non-ATPase 4
517	WDR1	9031.ENSGALP00000024078	WDR1	Wd repeat-containing protein 1; Induces disassembly of actin filaments in conjunction with ADF/cofilin family proteins. Enhances cofilin-mediated actin severing (By similarity)
518	RBKS	9031.ENSGALP00000016302	RBKS	Ribokinase; Catalyzes the phosphorylation of ribose at O-5 in a reaction requiring ATP and magnesium. The resulting D-ribose-5- phosphate can then be used either for sythesis of nucleotides, histidine, and tryptophan, or as a component of the pentose phosphate pathway
519	TARS	9031.ENSGALP00000005194	TARS	Threonine--trna ligase, cytoplasmic; Gallus gallus threonyl-tRNA synthetase (TARS), mRNA
520	UBE2I	9031.ENSGALP00000010363	UBE2I	Ubiquitin-conjugating enzyme e2 i; SUMO-conjugating enzyme UBC9; Accepts the ubiquitin-like proteins SUMO1, SUMO2 and SUMO3 from the UBLE1A-UBLE1B E1 complex and catalyzes their covalent attachment to other proteins with the help of an E3 ligase such as RANBP2 or CBX4. Essential for nuclear architecture and chromosome segregation
521	EPHB2	9031.ENSGALP00000007541	EPHB2	Ephrin type-b receptor 2 precursor; Receptor tyrosine kinase which binds promiscuously transmembrane ephrin-B family ligands residing on adjacent cells, leading to contact-dependent bidirectional signaling into neighboring cells. The signaling pathway downstream of the receptor is referred to as forward signaling while the signaling pathway downstream of the ephrin ligand is referred to as revers…
522	GAN	9031.ENSGALP00000021874	GAN	Kelch-like protein 16 (gigaxonin); Gigaxonin
523	PMP2	9031.ENSGALP00000025382	PMP2	Gallus gallus peripheral myelin protein 2 (PMP2), mRNA; Belongs to the calycin superfamily. Fatty-acid binding protein (FABP) family
524	LYN	9031.ENSGALP00000029288	LYN	Tyrosine-protein kinase; Gallus gallus v-yes-1 Yamaguchi sarcoma viral related oncogene homolog (LYN), mRNA
525	PPAT	9031.ENSGALP00000022273	PPAT	Amidophosphoribosyltransferase precursor; Amidophosphoribosyltransferase; Gallus gallus phosphoribosyl pyrophosphate amidotransferase (PPAT), mRNA
526	SEC23B	9031.ENSGALP00000014280	SEC23B	Protein transport protein Sec23A; Component of the coat protein complex II (COPII) which promotes the formation of transport vesicles from the endoplasmic reticulum (ER). The coat has two main functions, the physical deformation of the endoplasmic reticulum membrane into vesicles and the selection of cargo molecules for their transport to the Golgi complex; Belongs to the SEC23/SEC24 family. SEC2…
527	ZBTB43	9031.ENSGALP00000001370	ZBTB43	Zinc finger and btb domain-containing protein 43; Zinc finger and BTB domain containing 43
528	SEC13	9031.ENSGALP00000013700	SEC13	Uncharacterized protein; Gallus gallus SEC13 homolog (S. cerevisiae) (SEC13), mRNA; Belongs to the WD repeat SEC13 family
529	ACTR3B	9031.ENSGALP00000010150	ACTR3B	Actin-related protein 3b isoform x2; Uncharacterized protein; Belongs to the actin family
530	NCBP1	9031.ENSGALP00000003250	NCBP1	Nuclear cap-binding protein subunit 1; Component of the cap-binding complex (CBC), which binds cotranscriptionally to the 5'-cap of pre-mRNAs and is involved in various processes such as pre-mRNA splicing, translation regulation, nonsense-mediated mRNA decay, RNA-mediated gene silencing (RNAi) by microRNAs (miRNAs) and mRNA export. The CBC complex is involved in mRNA export from the nucleus, lead…
531	RNF8	9031.ENSGALP00000037382	RNF8	E3 ubiquitin-protein ligase RNF8; E3 ubiquitin-protein ligase that plays a key role in DNA damage signaling via 2 distinct roles: by mediating the 'Lys-63'- linked ubiquitination of histones H2A and H2AX and promoting the recruitment of DNA repair proteins at double-strand breaks (DSBs) sites, and by catalyzing 'Lys-48'-linked ubiquitination to remove target proteins from DNA damage sites. Follow…
532	UPRT	9031.ENSGALP00000012624	UPRT	Gallus gallus uracil phosphoribosyltransferase (FUR1) homolog (S. cerevisiae) (UPRT), mRNA
533	GYG1	9031.ENSGALP00000016983	GYG1	Glycogenin-1; Gallus gallus glycogenin 1 (GYG1), mRNA
534	PRKCQ	9031.ENSGALP00000039316	PRKCQ	Novel protein kinase c theta type; Protein kinase C, theta
535	NUB1	9031.ENSGALP00000038005	NUB1	Gallus gallus negative regulator of ubiquitin-like proteins 1 (NUB1), mRNA
536	ATP6V1H	9031.ENSGALP00000022123	ATP6V1H	V-type h+-transporting atpase subunit h; Uncharacterized protein; Gallus gallus ATPase, H+ transporting, lysosomal 50/57kDa, V1 subunit H (ATP6V1H), mRNA
537	CASQ2	9031.ENSGALP00000036165	CASQ2	Calsequestrin-2 precursor; Calsequestrin is a high-capacity, moderate affinity, calcium- binding protein and thus acts as an internal calcium store in muscle. Calcium ions are bound by clusters of acidic residues at the protein surface, especially at the interface between subunits. Can bind around 60 Ca(2+) ions. Regulates the release of lumenal Ca(2+) via the calcium release channel RYR2; this p…
538	AGL	9031.ENSGALP00000008669	AGL	Amylo-alpha-1, 6-glucosidase, 4-alpha-glucanotransferase
539	PDK1	9031.ENSGALP00000021580	PDK1	Gallus gallus pyruvate dehydrogenase kinase, isozyme 1 (PDK1), nuclear gene encoding mitochondrial protein, mRNA
540	GGH	9031.ENSGALP00000024952	GGH	Gamma-glutamyl hydrolase (conjugase, folylpolygammaglutamyl hydrolase)
541	SRM	9031.ENSGALP00000004799	SRM	Spermidine synthase isoform x1; Spermidine synthase; Belongs to the spermidine/spermine synthase family
542	CCNE1	9031.ENSGALP00000007147	CCNE1	G1/S-specific cyclin-E1; Essential for the control of the cell cycle at the G1/S (start) transition
543	TIMM44	9031.ENSGALP00000000471	TIMM44	Mitochondrial import inner membrane translocase subunit TIM44; Essential component of the PAM complex, a complex required for the translocation of transit peptide-containing proteins from the inner membrane into the mitochondrial matrix in an ATP-dependent manner
544	GLYCTK	9031.ENSGALP00000006387	GLYCTK	Glycerate 2-kinase; Glycerate kinase
545	ACPP	9031.ENSGALP00000019020	ACPP	Uncharacterized protein; Acid phosphatase, prostate; Belongs to the histidine acid phosphatase family
546	FH	9031.ENSGALP00000021472	FH	Fumarate hydratase, mitochondrial; Gallus gallus fumarate hydratase (FH), nuclear gene encoding mitochondrial protein, mRNA
547	FBP1	9031.ENSGALP00000020563	FBP1	Fructose-1,6-bisphosphatase 1 ; Belongs to the FBPase class 1 family
548	AMY2A	9031.ENSGALP00000002911	AMY2A	Alpha-amylase; Gallus gallus amylase, alpha 2A; pancreatic (AMY2A), mRNA
549	EXOC6	9031.ENSGALP00000010925	EXOC6	Exocyst complex component 6; Component of the exocyst complex involved in the docking of exocytic vesicles with fusion sites on the plasma membrane
550	IQGAP1	9031.ENSGALP00000013987	IQGAP1	Ras gtpase-activating-like protein iqgap1; IQ motif containing GTPase activating protein 1
551	NR3C2	9031.ENSGALP00000016283	NR3C2	Mineralocorticoid receptor; Receptor for both mineralocorticoids (MC) such as aldosterone and glucocorticoids (GC) such as corticosterone or cortisol. Binds to mineralocorticoid response elements (MRE) and transactivates target genes. The effect of MC is to increase ion and water transport and thus raise extracellular fluid volume and blood pressure and lower potassium levels (By similarity)
552	ARHGAP5	9031.ENSGALP00000016217	ARHGAP5	Rho gtpase-activating protein 5; Rho GTPase activating protein 5
553	IMPDH2	9031.ENSGALP00000035460	IMPDH2	Inosine-5'-monophosphate dehydrogenase; Catalyzes the conversion of inosine 5'-phosphate (IMP) to xanthosine 5'-phosphate (XMP), the first committed and rate- limiting step in the de novo synthesis of guanine nucleotides, and therefore plays an important role in the regulation of cell growth
554	HIBCH	9031.ENSGALP00000003623	HIBCH	3-hydroxyisobutyryl-CoA hydrolase, mitochondrial; Hydrolyzes 3-hydroxyisobutyryl-CoA (HIBYL-CoA), a saline catabolite. Has high activity toward isobutyryl-CoA. Could be an isobutyryl-CoA dehydrogenase that functions in valine catabolism. Also hydrolyzes 3-hydroxypropanoyl-CoA (By similarity)
555	HDAC8	9031.ENSGALP00000007696	HDAC8	Histone deacetylase 8 isoform x1; Histone deacetylase 8
556	SATB2	9031.ENSGALP00000043071	SATB2	DNA-binding protein SATB; Gallus gallus SATB homeobox 2 (SATB2), mRNA
557	POLB	9031.ENSGALP00000005963	POLB	Dna polymerase beta; DNA polymerase that functions in several pathways of DNA repair. Involved in base excision repair (BER) responsible for repair of lesions that give rise to abasic (AP) sites in DNA. Also contributes to DNA double-strand break repair by non-homologous end joining and homologous recombination. Has both template-dependent and template- independent (terminal transferase) DNA poly…
558	SPON1	9031.ENSGALP00000039229	SPON1	Spondin-1 precursor; Cell adhesion protein that promotes the attachment of spinal cord and sensory neuron cells and the outgrowth of neurites in vitro. May contribute to the growth and guidance of axons in both the spinal cord and the PNS (By similarity). Somite-derived spondin 1 is an inhibitory signal involved in patterning the segmental migration of neural crest cells and their topographical s…
559	CYCS	9031.ENSGALP00000017934	CYCS	Cytochrome c; Electron carrier protein. The oxidized form of the cytochrome c heme group can accept an electron from the heme group of the cytochrome c1 subunit of cytochrome reductase. Cytochrome c then transfers this electron to the cytochrome oxidase complex, the final protein carrier in the mitochondrial electron-transport chain
560	NDUFV1	9031.ENSGALP00000041458	NDUFV1	annotation not available
561	GPI	9031.ENSGALP00000007934	GPI	Gallus gallus glucose-6-phosphate isomerase (GPI), mRNA; Belongs to the GPI family
562	RORB	9031.ENSGALP00000024399	RORB	Nuclear orphan receptor ror-beta; Gallus gallus RAR-related orphan receptor B (RORB), mRNA
563	FLNB	9031.ENSGALP00000035478	FLNB	Filamin-b; Filamin B; Gallus gallus filamin B, beta (FLNB), mRNA
564	GPX3	9031.ENSGALP00000007185	GPX3	Glutathione peroxidase 3 precursor ; Belongs to the glutathione peroxidase family
565	COG2	9031.ENSGALP00000018082	COG2	Conserved oligomeric golgi complex subunit 2 isoform x3; Component of oligomeric golgi complex 2
566	TRMU	9031.ENSGALP00000006683	TRMU	TRNA-5-taurinomethyluridine 2-sulfurtransferase; Catalyzes the 2-thiolation of uridine at the wobble position (U34) of mitochondrial tRNA(Lys), tRNA(Glu) and tRNA(Gln). Required for the formation of 5-taurinomethyl-2-thiouridine (tm5s2U) of mitochondrial tRNA(Lys), tRNA(Glu), and tRNA(Gln) at the wobble position. ATP is required to activate the C2 atom of the wobble base
567	STARD5	9031.ENSGALP00000033490	STARD5	StAR-related lipid transfer (START) domain containing 5
568	H6PD	9031.ENSGALP00000003917	H6PD	GDH/6PGL endoplasmic bifunctional protein; Uncharacterized protein; Hexose-6-phosphate dehydrogenase (glucose 1-dehydrogenase)
569	ENSGALP00000018498	9031.ENSGALP00000018498	ENSGALP00000018498	Uncharacterized protein; Heat shock protein HSP 90-alpha
570	GRK6	9031.ENSGALP00000022712	GRK6	Low quality protein: g protein-coupled receptor kinase 6; G protein-coupled receptor kinase 6; Belongs to the protein kinase superfamily. AGC Ser/Thr protein kinase family. GPRK subfamily
571	LXN	9031.ENSGALP00000015699	LXN	Latexin; Gallus gallus latexin (LXN), mRNA
572	SARS	9031.ENSGALP00000042163	SARS	Serine--trna ligase, cytoplasmic; Gallus gallus seryl-tRNA synthetase (SARS), mRNA
573	PINLYP	9031.ENSGALP00000042474	PINLYP	Uncharacterized protein; Phospholipase A2 inhibitor and LY6/PLAUR domain containing
574	NMRK1	9031.ENSGALP00000032179	NMRK1	Nicotinamide riboside kinase 1 isoform x1; Nicotinamide riboside kinase 1
575	CD3E	9031.ENSGALP00000011982	CD3E	T-cell surface glycoprotein cd3 epsilon chain precursor; The CD3 complex mediates signal transduction, resulting in T- cell activation and proliferation. Required for normal immune responses
576	NAE1	9031.ENSGALP00000008356	NAE1	Amyloid beta precursor protein binding protein 1; Regulatory subunit of the dimeric UBA3-NAE1 E1 enzyme. E1 activates NEDD8 by first adenylating its C-terminal glycine residue with ATP, thereafter linking this residue to the side chain of the catalytic cysteine, yielding a NEDD8-UBA3 thioester and free AMP. E1 finally transfers NEDD8 to the catalytic cysteine of UBE2M (By similarity)
577	TAGLN	9031.ENSGALP00000019399	TAGLN	Transgelin; Actin cross-linking/gelling protein; Belongs to the calponin family
578	SPCS3	9031.ENSGALP00000017599	SPCS3	Signal peptidase complex subunit 3; Component of the microsomal signal peptidase complex which removes signal peptides and other N-terminal peptides from nascent proteins as they are translocated into the lumen of the endoplasmic reticulum
579	ECHDC2	9031.ENSGALP00000017301	ECHDC2	Enoyl-coa hydratase domain-containing protein 2, mitochondrial isoform x2; Enoyl CoA hydratase domain containing 2; Belongs to the enoyl-CoA hydratase/isomerase family
580	NMT1	9031.ENSGALP00000001254	NMT1	Glycylpeptide n-tetradecanoyltransferase 1; Adds a myristoyl group to the N-terminal glycine residue of certain cellular proteins
581	PYGL	9031.ENSGALP00000020169	PYGL	Glycogen phosphorylase, liver form; Alpha-1,4 glucan phosphorylase; Phosphorylase is an important allosteric enzyme in carbohydrate metabolism. Enzymes from different sources differ in their regulatory mechanisms and in their natural substrates. However, all known phosphorylases share catalytic and structural properties
582	PLCH2	9031.ENSGALP00000001828	PLCH2	Phosphoinositide phospholipase c; Phospholipase C, eta 2
583	CLNS1A	9031.ENSGALP00000013949	CLNS1A	Chloride channel, nucleotide-sensitive, 1A
584	HBAA	9031.ENSGALP00000038904	HBAA	Hemoglobin subunit alpha-A; Involved in oxygen transport from the lung to the various peripheral tissues; Belongs to the globin family
585	ZNF462	9031.ENSGALP00000024869	ZNF462	Zinc finger protein 462
586	LOC427977	9031.ENSGALP00000025709	LOC427977	Phosphoribosylamine--glycine ligase / phosphoribosylglycinamide formyltransferase / phosphoribosylformylglycinamidine cyclo-ligase; Trifunctional purine biosynthetic protein adenosine-3; In the C-terminal section; belongs to the GART family
587	ALDH18A1	9031.ENSGALP00000017112	ALDH18A1	Delta-1-pyrroline-5-carboxylate synthase; Aldehyde dehydrogenase 18 family, member A1; In the C-terminal section; belongs to the gamma- glutamyl phosphate reductase family
588	TLN1	9031.ENSGALP00000004013	TLN1	Talin-1; Probably involved in connections of major cytoskeletal structures to the plasma membrane. Talin is a high molecular weight cytoskeletal protein concentrated at regions of cell-substratum contact and, in lymphocytes, at cell-cell contacts
589	RPA3	9031.ENSGALP00000017383	RPA3	Replication protein A3, 14kDa
590	YOD1	9031.ENSGALP00000039556	YOD1	Ubiquitin thioesterase otu1; Hydrolase that can remove conjugated ubiquitin from proteins and participates in endoplasmic reticulum-associated degradation (ERAD) for misfolded lumenal proteins. May act by triming the ubiquitin chain on the associated substrate to facilitate their threading through the VCP/p97 pore. Ubiquitin moieties on substrates may present a steric impediment to the threading …
591	SSRP1	9031.ENSGALP00000012145	SSRP1	Structure-specific recognition protein 1; Component of the FACT complex, a general chromatin factor that acts to reorganize nucleosomes. The FACT complex is involved in multiple processes that require DNA as a template such as mRNA elongation, DNA replication and DNA repair. During transcription elongation the FACT complex acts as a histone chaperone that both destabilizes and restores nucleosoma…
592	VAV3	9031.ENSGALP00000041763	VAV3	Gallus gallus vav 3 guanine nucleotide exchange factor (VAV3), mRNA
593	PPT1	9031.ENSGALP00000006259	PPT1	Palmitoyl-protein thioesterase 1 precursor; Gallus gallus palmitoyl-protein thioesterase 1 (PPT1), mRNA
594	TPK1	9031.ENSGALP00000020173	TPK1	Thiamin pyrophosphokinase 1 isoform x2; Thiamin pyrophosphokinase 1; Belongs to the thiamine pyrophosphokinase family
595	GATB	9031.ENSGALP00000016403	GATB	Glutamyl-tRNA(Gln) amidotransferase subunit B, mitochondrial; Allows the formation of correctly charged Gln-tRNA(Gln) through the transamidation of misacylated Glu-tRNA(Gln) in the mitochondria. The reaction takes place in the presence of glutamine and ATP through an activated gamma-phospho-Glu- tRNA(Gln); Belongs to the GatB/GatE family. GatB subfamily
596	RGS18	9031.ENSGALP00000003996	RGS18	Gallus gallus regulator of G-protein signaling 18 (RGS18), mRNA
597	TNNC2	9031.ENSGALP00000011046	TNNC2	Troponin C, skeletal muscle; Troponin is the central regulatory protein of striated muscle contraction. Tn consists of three components: Tn-I which is the inhibitor of actomyosin ATPase, Tn-T which contains the binding site for tropomyosin and Tn-C. The binding of calcium to Tn-C abolishes the inhibitory action of Tn on actin filaments
598	CAPN2	9031.ENSGALP00000015229	CAPN2	Calpain-2 catalytic subunit precursor; Calcium-regulated non-lysosomal thiol-protease which catalyze limited proteolysis of substrates involved in cytoskeletal remodeling and signal transduction
599	ARHGAP11A	9031.ENSGALP00000041861	ARHGAP11A	Rho gtpase-activating protein 11a; Gallus gallus Rho GTPase activating protein 11A (ARHGAP11A), mRNA
600	NPL	9031.ENSGALP00000007334	NPL	N-acetylneuraminate lyase; Catalyzes the cleavage of N-acetylneuraminic acid (sialic acid) to form pyruvate and N-acetylmannosamine via a Schiff base intermediate. It prevents sialic acids from being recycled and returning to the cell surface. Involved in the N-glycolylneuraminic acid (Neu5Gc) degradation pathway (By similarity)
601	GAD1	9031.ENSGALP00000040750	GAD1	Gallus gallus glutamate decarboxylase 1 (brain, 67kDa) (GAD1), mRNA
602	AK2	9031.ENSGALP00000005680	AK2	Adenylate kinase 2, mitochondrial isoform x1; Adenylate kinase 2; Belongs to the adenylate kinase family
603	cPgC	9031.ENSGALP00000005433	cPgC	Gastricsin precursor; Gallus gallus progastricsin (pepsinogen C) (PGC), mRNA; Belongs to the peptidase A1 family
604	RAB7A	9031.ENSGALP00000009481	RAB7A	RAB7A, member RAS oncogene family
605	PMVK	9031.ENSGALP00000042183	PMVK	Phosphomevalonate kinase isoform x1; Phosphomevalonate kinase
606	LGALS2	9031.ENSGALP00000005081	LGALS2	Galectin-2 isoform X1; Galectin; Lectin, galactoside-binding, soluble, 2
607	PCNA	9031.ENSGALP00000000224	PCNA	Proliferating cell nuclear antigen; This protein is an auxiliary protein of DNA polymerase delta and is involved in the control of eukaryotic DNA replication by increasing the polymerase's processibility during elongation of the leading strand; Belongs to the PCNA family
608	PRA1	9031.ENSGALP00000004483	PRA1	Green-sensitive opsin; Visual pigments are the light-absorbing molecules that mediate vision. They consist of an apoprotein, opsin, covalently linked to cis-retinal
609	CSNK1G1	9031.ENSGALP00000003568	CSNK1G1	Casein kinase I isoform gamma-1; Casein kinases are operationally defined by their preferential utilization of acidic proteins such as caseins as substrates. It can phosphorylate a large number of proteins. Participates in Wnt signaling (By similarity)
610	S100B	9031.ENSGALP00000033025	S100B	S100 calcium binding protein B; Belongs to the S-100 family
611	LOC770870	9031.ENSGALP00000005663	LOC770870	Lipase-like abhydrolase domain-containing protein 3; Lipase; Belongs to the AB hydrolase superfamily. Lipase family
612	RAD51	9031.ENSGALP00000032107	RAD51	DNA repair protein RAD51 homolog 1; Plays an important role in homologous strand exchange, a key step in DNA repair through homologous recombination. Binds to single and double-stranded DNA and exhibits DNA-dependent ATPase activity. Catalyzes the recognition of homology and strand exchange between homologous DNA partners to form a joint molecule between a processed DNA break and the repair templ…
613	FAH	9031.ENSGALP00000010465	FAH	Gallus gallus fumarylacetoacetate hydrolase (fumarylacetoacetase) (FAH), mRNA
614	SRP54	9031.ENSGALP00000016308	SRP54	Signal recognition particle 54 kDa protein; Binds to the signal sequence of presecretory protein when they emerge from the ribosomes and transfers them to TRAM (translocating chain-associating membrane protein); Belongs to the GTP-binding SRP family. SRP54 subfamily
615	CAPS2	9031.ENSGALP00000016579	CAPS2	Calcyphosin-2 isoform X1; Calcyphosine 2
616	INSR	9031.ENSGALP00000005655	INSR	Insulin receptor; Tyrosine-protein kinase receptor
617	CDC14B	9031.ENSGALP00000042481	CDC14B	Dual specificity protein phosphatase cdc14b; Cell division cycle 14-like protein B; Uncharacterized protein
618	CD2	9031.ENSGALP00000024884	CD2	T-cell surface glycoprotein cd2; CD2 molecule
619	ACTA1	9031.ENSGALP00000018042	ACTA1	Actin, alpha skeletal muscle; Actins are highly conserved proteins that are involved in various types of cell motility and are ubiquitously expressed in all eukaryotic cells; Belongs to the actin family
620	CALML4	9031.ENSGALP00000012941	CALML4	Calmodulin-like protein 4; Gallus gallus calmodulin-like 4 (CALML4), mRNA
621	KIF11	9031.ENSGALP00000010967	KIF11	Kinesin-like protein kif11; Gallus gallus kinesin family member 11 (KIF11), mRNA; Belongs to the TRAFAC class myosin-kinesin ATPase superfamily. Kinesin family
622	VDR	9031.ENSGALP00000043420	VDR	Nuclear receptor for calcitriol, the active form of vitamin D3 which mediates the action of this vitamin on cells. Enters the nucleus upon vitamin D3 binding where it forms heterodimers with the retinoid X receptor/RXR. The VDR-RXR heterodimers bind to specific response elements on DNA and activate the transcription of vitamin D3- responsive target genes. Recruited to promoters via its interactio…
623	SOX5	9031.ENSGALP00000021536	SOX5	Transcription factor lsox5-ii; Transcription factor SOX-5
624	IARS	9031.ENSGALP00000007672	IARS	isoleucyl-tRNA synthetase; Belongs to the class-I aminoacyl-tRNA synthetase family
625	SCP2	9031.ENSGALP00000017306	SCP2	Non-specific lipid-transfer protein; Mediates in vitro the transfer of all common phospholipids, cholesterol and gangliosides between membranes. May play a role in regulating steroidogenesis
626	ZRANB2	9031.ENSGALP00000018494	ZRANB2	Zinc finger Ran-binding domain-containing protein 2; May regulate alternative splicing by interfering with constitutive 5'-splice site selection
627	EZR	9031.ENSGALP00000022293	EZR	Villin 2 (ezrin); Ezrin; Gallus gallus ezrin (EZR), mRNA
628	ADH5	9031.ENSGALP00000019967	ADH5	S-(hydroxymethyl)glutathione dehydrogenase / alcohol dehydrogenase; Gallus gallus alcohol dehydrogenase 5 (class III), chi polypeptide (ADH5), mRNA; Belongs to the zinc-containing alcohol dehydrogenase family. Class-III subfamily
629	CYTB	9031.ENSGALP00000034623	CYTB	Cytochrome b; Component of the ubiquinol-cytochrome c reductase complex (complex III or cytochrome b-c1 complex) that is part of the mitochondrial respiratory chain. The b-c1 complex mediates electron transfer from ubiquinol to cytochrome c. Contributes to the generation of a proton gradient across the mitochondrial membrane that is then used for ATP synthesis
630	SMG7	9031.ENSGALP00000007425	SMG7	SMG7 nonsense mediated mRNA decay factor
631	QTRTD1	9031.ENSGALP00000024354	QTRTD1	Non-catalytic subunit of the queuine tRNA-ribosyltransferase (TGT) that catalyzes the base-exchange of a guanine (G) residue with queuine (Q) at position 34 (anticodon wobble position) in tRNAs with GU(N) anticodons (tRNA-Asp, -Asn, -His and -Tyr), resulting in the hypermodified nucleoside queuosine (7-(((4,5-cis-dihydroxy-2- cyclopenten-1-yl)amino)methyl)-7-deazaguanosine)
632	GARS	9031.ENSGALP00000009121	GARS	Gallus gallus glycyl-tRNA synthetase (GARS), mRNA
633	GNPNAT1	9031.ENSGALP00000020267	GNPNAT1	Glucosamine 6-phosphate n-acetyltransferase; Glucosamine-phosphate N-acetyltransferase 1
634	LSS	9031.ENSGALP00000009988	LSS	Terpene cyclase/mutase family member; Gallus gallus lanosterol synthase (2,3-oxidosqualene-lanosterol cyclase) (LSS), mRNA; Belongs to the terpene cyclase/mutase family
635	LIFR	9031.ENSGALP00000005914	LIFR	LIF receptor alpha; Gallus gallus leukemia inhibitory factor receptor alpha (LIFR), mRNA
636	GOT2	9031.ENSGALP00000003646	GOT2	Aspartate aminotransferase, mitochondrial precursor; Catalyzes the irreversible transamination of the L-tryptophan metabolite L-kynurenine to form kynurenic acid (KA). Plays a key role in amino acid metabolism. Important for metabolite exchange between mitochondria and cytosol. May facilitate cellular uptake of long-chain free fatty acids (By similarity)
637	UQCRC1	9031.ENSGALP00000009286	UQCRC1	Cytochrome b-c1 complex subunit 1, mitochondrial; Ubiquinol-cytochrome c reductase core protein I
638	EIF2B1	9031.ENSGALP00000005151	EIF2B1	Eukaryotic translation initiation factor 2B, subunit 1 alpha, 26kDa; Belongs to the eIF-2B alpha/beta/delta subunits family
639	RBM22	9031.ENSGALP00000007237	RBM22	Pre-mrna-splicing factor rbm22/slt11; Required for pre-mRNA splicing as component of the activated spliceosome. Involved in the first step of pre-mRNA splicing. Binds directly to the internal stem-loop (ISL) domain of the U6 snRNA and to the pre-mRNA intron near the 5' splice site during the activation and catalytic phases of the spliceosome cycle
640	CAPN9	9031.ENSGALP00000018130	CAPN9	Uncharacterized protein; Belongs to the peptidase C2 family
641	IVD	9031.ENSGALP00000007454	IVD	Isovaleryl-coa dehydrogenase, mitochondrial; Gallus gallus isovaleryl-CoA dehydrogenase (IVD), nuclear gene encoding mitochondrial protein, mRNA
642	GOT1	9031.ENSGALP00000012086	GOT1	Aspartate aminotransferase, cytoplasmic; Biosynthesis of L-glutamate from L-aspartate or L-cysteine. Important regulator of levels of glutamate, the major excitatory neurotransmitter of the vertebrate central nervous system. Acts as a scavenger of glutamate in brain neuroprotection. The aspartate aminotransferase activity is involved in hepatic glucose synthesis during development and in adipocyt…
643	FLOT2	9031.ENSGALP00000038884	FLOT2	Flotillin-2; Flotillin 2; Gallus gallus flotillin 2 (FLOT2), mRNA
644	SSU72	9031.ENSGALP00000002256	SSU72	RNA polymerase II subunit A C-terminal domain phosphatase SSU72; May be involved in the C-terminal domain of RNA polymerase II dephosphorylation, RNA processing and termination
645	HOXB13	9031.ENSGALP00000002343	HOXB13	Homeobox protein hox-b13; Homeobox B13
646	DEK	9031.ENSGALP00000020666	DEK	Dek proto-oncogene; Gallus gallus DEK oncogene (DEK), mRNA
647	EDC3	9031.ENSGALP00000002041	EDC3	Enhancer of mrna-decapping protein 3; Binds single-stranded RNA. Involved in the process of mRNA degradation and in the positive regulation of mRNA decapping (By similarity)
648	GLS	9031.ENSGALP00000012199	GLS	Glutaminase kidney isoform, mitochondrial precursor; Uncharacterized protein; Gallus gallus glutaminase (GLS), nuclear gene encoding mitochondrial protein, mRNA
649	SPC25	9031.ENSGALP00000017703	SPC25	Gallus gallus SPC25, NDC80 kinetochore complex component, homolog (S. cerevisiae) (SPC25), mRNA
650	LIG3	9031.ENSGALP00000003592	LIG3	Gallus gallus ligase III, DNA, ATP-dependent (LIG3), nuclear gene encoding mitochondrial protein, mRNA
651	RBP4	9031.ENSGALP00000010694	RBP4	Retinol-binding protein 4; Retinol-binding protein that mediates retinol transport in blood plasma. Delivers retinol from the liver stores to the peripheral tissues. Transfers the bound all-trans retinol to STRA6, that then facilitates retinol transport across the cell membrane; Belongs to the calycin superfamily. Lipocalin family
652	GRB14	9031.ENSGALP00000032500	GRB14	Growth factor receptor-bound protein 14 isoform x2; Growth factor receptor-bound protein 14
653	ALDOB	9031.ENSGALP00000036836	ALDOB	Fructose-bisphosphate aldolase, class i; Gallus gallus aldolase B, fructose-bisphosphate (ALDOB), mRNA
654	RAB9B	9031.ENSGALP00000007854	RAB9B	Ras-related protein rab-9b isoform x1; RAB9B, member RAS oncogene family
655	PPP1R8	9031.ENSGALP00000001030	PPP1R8	Nuclear inhibitor of protein phosphatase 1; Gallus gallus protein phosphatase 1, regulatory subunit 8 (PPP1R8), mRNA
656	DIMT1	9031.ENSGALP00000032234	DIMT1	DIM1 dimethyladenosine transferase 1 homolog (S. cerevisiae)
657	PRIM2	9031.ENSGALP00000026194	PRIM2	DNA primase large subunit; DNA primase is the polymerase that synthesizes small RNA primers for the Okazaki fragments made during discontinuous DNA replication
658	CPB2	9031.ENSGALP00000027389	CPB2	Carboxypeptidase B2 (plasma)
659	RBP3	9031.ENSGALP00000009600	RBP3	Retinol-binding protein 3 precursor; Gallus gallus retinol binding protein 3, interstitial (RBP3), mRNA
660	SPR	9031.ENSGALP00000000091	SPR	Sepiapterin reductase (7,8-dihydrobiopterin:NADP+ oxidoreductase)
661	ADK	9031.ENSGALP00000008095	ADK	Gallus gallus adenosine kinase (ADK), mRNA
662	CHAT	9031.ENSGALP00000003594	CHAT	Choline o-acetyltransferase; Catalyzes the reversible synthesis of acetylcholine (ACh) from acetyl CoA and choline at cholinergic synapses
663	UEVLD	9031.ENSGALP00000010237	UEVLD	Gallus gallus UEV and lactate/malate dehyrogenase domains (UEVLD), mRNA
664	VPS4B	9031.ENSGALP00000020977	VPS4B	Gallus gallus vacuolar protein sorting 4 homolog B (S. cerevisiae) (VPS4B), mRNA; Belongs to the AAA ATPase family
665	ALB	9031.ENSGALP00000019031	ALB	Serum albumin precursor; Serum albumin, the main protein of plasma, has a good binding capacity for water, Ca(2+), Na(+), K(+), fatty acids, hormones, bilirubin and drugs. Its main function is the regulation of the colloidal osmotic pressure of blood
666	NHP2L1	9031.ENSGALP00000019435	NHP2L1	U4/U6 small nuclear ribonucleoprotein SNU13; Small nuclear ribonucleoprotein 13; NHP2 non-histone chromosome protein 2-like 1 (S. cerevisiae)
667	CLIC4	9031.ENSGALP00000001914	CLIC4	Chloride intracellular channel protein 4 isoform x1; Chloride intracellular channel 4
668	LOC424919	9031.ENSGALP00000012174	LOC424919	Deoxyribodipyrimidine photo-lyase; Uncharacterized protein
669	LIF	9031.ENSGALP00000013010	LIF	Leukemia inhibitory factor isoform x2; LIF, interleukin 6 family cytokine; Leukemia inhibitory factor
670	RNF24	9031.ENSGALP00000043106	RNF24	Ring finger protein 24
671	EIF2S1	9031.ENSGALP00000015560	EIF2S1	Eukaryotic translation initiation factor 2 subunit 1; Functions in the early steps of protein synthesis by forming a ternary complex with GTP and initiator tRNA. This complex binds to a 40S ribosomal subunit, followed by mRNA binding to form a 43S pre-initiation complex. Junction of the 60S ribosomal subunit to form the 80S initiation complex is preceded by hydrolysis of the GTP bound to eIF-2 an…
672	SLC11A1	9031.ENSGALP00000018625	SLC11A1	Natural resistance-associated macrophage protein 1; Divalent transition metal (iron and manganese) transporter involved in iron metabolism and host resistance to certain pathogens. Macrophage-specific membrane transport function. Controls natural resistance to infection with intracellular parasites. Pathogen resistance involves sequestration of Fe(2+) and Mn(2+), cofactors of both prokaryotic and…
673	USP14	9031.ENSGALP00000024018	USP14	Ubiquitin carboxyl-terminal hydrolase 14; Ubiquitin specific peptidase 14 (tRNA-guanine transglycosylase); Belongs to the peptidase C19 family
674	MECR	9031.ENSGALP00000002172	MECR	Mitochondrial trans-2-enoyl-CoA reductase
675	TPI1	9031.ENSGALP00000023396	TPI1	Triosephosphate isomerase (tim); Gallus gallus triosephosphate isomerase 1 (TPI1), mRNA; Belongs to the triosephosphate isomerase family
676	MDH2	9031.ENSGALP00000003012	MDH2	Malate dehydrogenase, mitochondrial; Malate dehydrogenase 2, NAD (mitochondrial)
677	HMGCS2	9031.ENSGALP00000004672	HMGCS2	Hydroxymethylglutaryl-coa synthase, mitochondrial; 3-hydroxy-3-methylglutaryl coenzyme A synthase; This enzyme condenses acetyl-CoA with acetoacetyl-CoA to form HMG-CoA, which is the substrate for HMG-CoA reductase
678	BLVRA	9031.ENSGALP00000020151	BLVRA	Biliverdin reductase a; Reduces the gamma-methene bridge of the open tetrapyrrole, biliverdin IX alpha, to bilirubin with the concomitant oxidation of a NADH or NADPH cofactor
679	CPSF6	9031.ENSGALP00000016173	CPSF6	Cleavage and polyadenylation specificity factor subunit 6; Component of the cleavage factor Im complex (CFIm) that plays a key role in pre-mRNA 3'-processing
680	CRHR1	9031.ENSGALP00000000502	CRHR1	Corticotropin-releasing factor receptor 1 precursor; G-protein coupled receptor for CRH (corticotropin-releasing factor) and UCN (urocortin). Has high affinity for CRH and UCN. Ligand binding causes a conformation change that triggers signaling via guanine nucleotide-binding proteins (G proteins) and down-stream effectors, such as adenylate cyclase. Promotes the activation of adenylate cyclase, l…
681	AP1G1	9031.ENSGALP00000001243	AP1G1	AP-1 complex subunit gamma-1; Gallus gallus adaptor-related protein complex 1, gamma 1 subunit (AP1G1), mRNA
682	DLD	9031.ENSGALP00000012869	DLD	Dihydrolipoyl dehydrogenase, mitochondrial; Gallus gallus dihydrolipoamide dehydrogenase (DLD), nuclear gene encoding mitochondrial protein, mRNA
683	GPR158	9031.ENSGALP00000012415	GPR158	Probable g-protein coupled receptor 158 precursor; G protein-coupled receptor 158; Gallus gallus threonine synthase-like 1 (S. cerevisiae) (GPR158), mRNA
684	RARS	9031.ENSGALP00000002862	RARS	Arginine--trna ligase, cytoplasmic; Forms part of a macromolecular complex that catalyzes the attachment of specific amino acids to cognate tRNAs during protein synthesis
685	PMM1	9031.ENSGALP00000019456	PMM1	Phosphomannomutase 1 isoform x1; Involved in the synthesis of the GDP-mannose and dolichol- phosphate-mannose required for a number of critical mannosyl transfer reactions
686	DICER1	9031.ENSGALP00000036777	DICER1	Endoribonuclease dicer; Double-stranded RNA (dsRNA) endoribonuclease playing a central role in short dsRNA-mediated post-transcriptional gene silencing. Cleaves naturally occurring long dsRNAs and short hairpin pre-microRNAs (miRNA) into fragments of twenty-one to twenty-three nucleotides with 3' overhang of two nucleotides, producing respectively short interfering RNAs (siRNA) and mature microRN…
687	ZNHIT6	9031.ENSGALP00000032675	ZNHIT6	Uncharacterized protein; Zinc finger, HIT-type containing 6
688	METAP1D	9031.ENSGALP00000015471	METAP1D	Methionine aminopeptidase 1d, mitochondrial isoform x2; Uncharacterized protein; Methionyl aminopeptidase type 1D (mitochondrial)
689	C8A	9031.ENSGALP00000017612	C8A	Complement component 8, alpha polypeptide
690	MGST2	9031.ENSGALP00000015927	MGST2	Microsomal glutathione s-transferase 2 isoform x1; Microsomal glutathione S-transferase 2
691	TUB	9031.ENSGALP00000009612	TUB	Tubby-like protein; Tubby bipartite transcription factor; Belongs to the TUB family
692	EIF4E	9031.ENSGALP00000041184	EIF4E	Eukaryotic translation initiation factor 4E
693	E2F1	9031.ENSGALP00000042464	E2F1	Transcription factor e2f1; Transcription activator that binds DNA cooperatively with DP proteins through the E2 recognition site, 5'-TTTC[CG]CGC-3' found in the promoter region of a number of genes whose products are involved in cell cycle regulation or in DNA replication. The DRTF1/E2F complex functions in the control of cell-cycle progression from G1 to S phase. E2F1 binds preferentially RB1 in…
694	TALDO1	9031.ENSGALP00000032101	TALDO1	Transaldolase is important for the balance of metabolites in the pentose-phosphate pathway
695	ARHGEF12	9031.ENSGALP00000010766	ARHGEF12	Rho guanine nucleotide exchange factor 12 isoform x2; Rho guanine nucleotide exchange factor (GEF) 12
696	ARL2BP	9031.ENSGALP00000042358	ARL2BP	ADP-ribosylation factor-like protein 2-binding protein; Plays a role as an effector of the ADP-ribosylation factor-like protein 2, ARL2
697	DGKD	9031.ENSGALP00000002651	DGKD	Diacylglycerol kinase delta isoform x2; Diacylglycerol kinase, delta 130kDa
698	QARS	9031.ENSGALP00000011071	QARS	Uncharacterized protein; Gallus gallus glutaminyl-tRNA synthetase (QARS), mRNA; Belongs to the class-I aminoacyl-tRNA synthetase family
699	ENO2	9031.ENSGALP00000023398	ENO2	Gamma-enolase; Gallus gallus enolase 2 (gamma, neuronal) (ENO2), mRNA; Belongs to the enolase family
700	LPP	9031.ENSGALP00000011857	LPP	Lipoma-preferred partner homolog; May play a structural role at sites of cell adhesion in maintaining cell shape and motility. May be involved in signal transduction from cell adhesion sites to the nucleus (By similarity)
701	SNF8	9031.ENSGALP00000001991	SNF8	Escrt-ii complex subunit vps22; Vacuolar-sorting protein SNF8; Component of the endosomal sorting complex required for transport II (ESCRT-II), which is required for multivesicular body (MVB) formation and sorting of endosomal cargo proteins into MVBs
702	INHBA	9031.ENSGALP00000036647	INHBA	Gallus gallus inhibin, beta a (inhba), mrna.; Inhibins and activins inhibit and activate, respectively, the secretion of follitropin by the pituitary gland. Inhibins/activins are involved in regulating a number of diverse functions such as hypothalamic and pituitary hormone secretion, gonadal hormone secretion, germ cell development and maturation, erythroid differentiation, insulin secretion, ne…
703	INS	9031.ENSGALP00000010567	INS	Insulin preproinsulin precursor; Insulin; Insulin decreases blood glucose concentration. It increases cell permeability to monosaccharides, amino acids and fatty acids. It accelerates glycolysis, the pentose phosphate cycle, and glycogen synthesis in liver
704	SARNP	9031.ENSGALP00000023543	SARNP	Sap domain-containing ribonucleoprotein; Uncharacterized protein; Gallus gallus SAP domain containing ribonucleoprotein (SARNP), mRNA
705	SOCS3	9031.ENSGALP00000042295	SOCS3	SOCS family proteins form part of a classical negative feedback system that regulates cytokine signal transduction. SOCS3 is involved in negative regulation of cytokines that signal through the JAK/STAT pathway. Inhibits cytokine signal transduction by binding to tyrosine kinase receptors including gp130, LIF, erythropoietin, insulin and leptin receptors (By similarity). Binding to JAK2 inhibits …
706	DKK3	9031.ENSGALP00000008890	DKK3	Dickkopf-related protein 3 precursor; Antagonizes canonical Wnt signaling by inhibiting LRP5/6 interaction with Wnt and by forming a ternary complex with the transmembrane protein KREMEN that promotes internalization of LRP5/6. DKKs play an important role in vertebrate development, where they locally inhibit Wnt regulated processes such as antero-posterior axial patterning, limb development, somi…
707	TAF9	9031.ENSGALP00000006643	TAF9	Transcription initiation factor tfiid subunit 9b; Uncharacterized protein; Gallus gallus TAF9 RNA polymerase II, TATA box binding protein (TBP)-associated factor, 32kDa (TAF9), mRNA
708	YARS	9031.ENSGALP00000005633	YARS	Tyrosine--trna ligase, cytoplasmic; Catalyzes the attachment of tyrosine to tRNA(Tyr) in a two- step reaction: tyrosine is first activated by ATP to form Tyr-AMP and then transferred to the acceptor end of tRNA(Tyr)
709	SRP19	9031.ENSGALP00000000293	SRP19	Signal recognition particle 19 kda protein; Uncharacterized protein
710	P4HB	9031.ENSGALP00000011689	P4HB	Protein disulfide-isomerase precursor; This multifunctional protein catalyzes the formation, breakage and rearrangement of disulfide bonds. At the cell surface, seems to act as a reductase that cleaves disulfide bonds of proteins attached to the cell. May therefore cause structural modifications of exofacial proteins. Inside the cell, seems to form/rearrange disulfide bonds of nascent proteins. A…
711	COLQ	9031.ENSGALP00000018243	COLQ	Collagen-like tail subunit (single strand of homotrimer) of asymmetric acetylcholinesterase
712	SYNCRIP	9031.ENSGALP00000025475	SYNCRIP	Gallus gallus synaptotagmin binding, cytoplasmic RNA interacting protein (SYNCRIP), mRNA
713	RGS6	9031.ENSGALP00000015245	RGS6	Gallus gallus regulator of G-protein signaling 6 (RGS6), mRNA
714	SELT	9031.ENSGALP00000016915	SELT	Thioredoxin reductase-like selenoprotein T; Selenoprotein with thioredoxin reductase-like oxidoreductase activity; Belongs to the SelWTH family. Selenoprotein T subfamily
715	XPOT	9031.ENSGALP00000015971	XPOT	Gallus gallus exportin, tRNA (nuclear export receptor for tRNAs) (XPOT), mRNA
716	PRPS1	9031.ENSGALP00000007837	PRPS1	Ribose-phosphate pyrophosphokinase 1; Uncharacterized protein
717	CITED2	9031.ENSGALP00000022385	CITED2	Gallus gallus Cbp/p300-interacting transactivator, with Glu/Asp-rich carboxy-terminal domain, 2 (CITED2), mRNA
718	CDH11	9031.ENSGALP00000008451	CDH11	Cadherin 11, type 2, ob-cadherin; Cadherins are calcium-dependent cell adhesion proteins. They preferentially interact with themselves in a homophilic manner in connecting cells; cadherins may thus contribute to the sorting of heterogeneous cell types
719	MYNN	9031.ENSGALP00000015312	MYNN	Myoneurin
720	TAF13	9031.ENSGALP00000024457	TAF13	Transcription initiation factor tfiid subunit 13; Gallus gallus TAF13 RNA polymerase II, TATA box binding protein (TBP)-associated factor, 18kDa (TAF13), mRNA
721	H3-IX	9031.ENSGALP00000031320	H3-IX	Histone h3.2; Gallus gallus H3 histone, family 3C (H3F3C), mRNA; Variant histone H3 which replaces conventional H3 in a wide range of nucleosomes in active genes. Constitutes the predominant form of histone H3 in non-dividing cells and is incorporated into chromatin independently of DNA synthesis. Deposited at sites of nucleosomal displacement throughout transcribed genes, suggesting that it repr…
722	CAD	9031.ENSGALP00000026615	CAD	Carbamoyl-phosphate synthetase 2, aspartate transcarbamylase, and dihydroorotase
723	RXRG	9031.ENSGALP00000005377	RXRG	Retinoic acid receptor rxr-gamma; Receptor for retinoic acid. Retinoic acid receptors bind as heterodimers to their target response elements in response to their ligands, all-trans or 9-cis retinoic acid, and regulate gene expression in various biological processes. The RAR/RXR heterodimers bind to the retinoic acid response elements (RARE) composed of tandem 5'-AGGTCA-3' sites known as DR1-DR5. …
724	IDH2	9031.ENSGALP00000035366	IDH2	Isocitrate dehydrogenase [nadp], mitochondrial; Gallus gallus isocitrate dehydrogenase 2 (NADP+), mitochondrial (IDH2), nuclear gene encoding mitochondrial protein, mRNA; Belongs to the isocitrate and isopropylmalate dehydrogenases family
725	ZEB2	9031.ENSGALP00000020312	ZEB2	Zinc finger E-box binding homeobox 2
726	DCAKD	9031.ENSGALP00000001281	DCAKD	Dephospho-coa kinase domain-containing protein isoform x2; dephospho-CoA kinase domain containing
727	SIN3B	9031.ENSGALP00000005972	SIN3B	SIN3 transcription regulator family member B
728	BCAT1	9031.ENSGALP00000021488	BCAT1	Branched-chain-amino-acid aminotransferase; Branched chain amino-acid transaminase 1, cytosolic; Belongs to the class-IV pyridoxal-phosphate-dependent aminotransferase family
729	MED7	9031.ENSGALP00000006149	MED7	Mediator of RNA polymerase II transcription subunit 7; Component of the Mediator complex, a coactivator involved in the regulated transcription of nearly all RNA polymerase II-dependent genes. Mediator functions as a bridge to convey information from gene-specific regulatory proteins to the basal RNA polymerase II transcription machinery
730	PTPN4	9031.ENSGALP00000018910	PTPN4	Protein tyrosine phosphatase, non-receptor type 4 (megakaryocyte)
731	CHD7	9031.ENSGALP00000024904	CHD7	Chromodomain-helicase-DNA-binding protein 7; Probable transcription regulator. Maybe involved in the in 45S precursor rRNA production (By similarity)
732	FDX1	9031.ENSGALP00000040794	FDX1	Ferredoxin-1, mitochondrial; Adrenodoxin, mitochondrial; Essential for the synthesis of various steroid hormones, participates in the reduction of mitochondrial cytochrome P450 for steroidogenesis. Transfers electrons from adrenodoxin reductase to CYP11A1, a cytochrome P450 that catalyzes cholesterol side-chain cleavage (By similarity)
733	MAP3K3	9031.ENSGALP00000039708	MAP3K3	Mitogen-activated protein kinase kinase kinase 3
734	ADI1	9031.ENSGALP00000043343	ADI1	1,2-dihydroxy-3-keto-5-methylthiopentene dioxygenase; Catalyzes the formation of formate and 2-keto-4- methylthiobutyrate (KMTB) from 1,2-dihydroxy-3-keto-5- methylthiopentene (DHK-MTPene). Also down-regulates cell migration mediated by MMP14; Belongs to the acireductone dioxygenase (ARD) family
735	PLA2G4A	9031.ENSGALP00000008107	PLA2G4A	Cytosolic phospholipase A2; Selectively hydrolyzes arachidonyl phospholipids in the sn-2 position releasing arachidonic acid. Together with its lysophospholipid activity, it is implicated in the initiation of the inflammatory response
736	TSHR	9031.ENSGALP00000017185	TSHR	Thyrotropin receptor; Receptor for the thyroid-stimulating hormone (TSH) or thyrotropin. Also acts as a receptor for the heterodimeric glycoprotein hormone (GPHA2:GPHB5) or thyrostimulin. The activity of this receptor is mediated by G proteins which activate adenylate cyclase. Plays a central role in controlling thyroid cell metabolism
737	RAB6A	9031.ENSGALP00000030639	RAB6A	Ras-related protein Rab-6A; Protein transport. Regulator of membrane traffic from the Golgi apparatus towards the endoplasmic reticulum (ER). Involved in COPI-independent retrograde transport from the Golgi to the ER
738	MAT1A	9031.ENSGALP00000003899	MAT1A	S-adenosylmethionine synthetase; S-adenosylmethionine synthase; Catalyzes the formation of S-adenosylmethionine from methionine and ATP
739	UCK2	9031.ENSGALP00000005542	UCK2	Gallus gallus uridine-cytidine kinase 2 (UCK2), mRNA; Belongs to the uridine kinase family
740	MTAP	9031.ENSGALP00000013273	MTAP	S-methyl-5'-thioadenosine phosphorylase; Catalyzes the reversible phosphorylation of S-methyl-5'- thioadenosine (MTA) to adenine and 5-methylthioribose-1-phosphate. Involved in the breakdown of MTA, a major by-product of polyamine biosynthesis. Responsible for the first step in the methionine salvage pathway after MTA has been generated from S- adenosylmethionine. Has broad substrate specificity …
741	SUMF2	9031.ENSGALP00000003878	SUMF2	Sulfatase-modifying factor 2; Sulfatase modifying factor 2
742	FYN	9031.ENSGALP00000024180	FYN	Tyrosine-protein kinase fyn; Tyrosine-protein kinase implicated in the control of cell growth. Plays a role in the regulation of intracellular calcium levels. Required in brain development and mature brain function with important roles in the regulation of axon growth, axon guidance, and neurite extension. Role in CNTN1-mediated signaling
743	IKBKB	9031.ENSGALP00000039780	IKBKB	Inhibitor of nuclear factor kappa-B kinase subunit beta
744	IRF7	9031.ENSGALP00000038233	IRF7	Interferon regulatory factor 3; Key transcriptional regulator of type I interferon (IFN)- dependent immune responses which plays a critical role in the innate immune response against DNA and RNA viruses. Regulates the transcription of type I IFN genes (IFN-alpha and IFN-beta) and IFN- stimulated genes (ISG) by binding to an interferon-stimulated response element (ISRE) in their promoters. May act…
745	TBK1	9031.ENSGALP00000015982	TBK1	Serine/threonine-protein kinase tbk1; Gallus gallus TANK-binding kinase 1 (TBK1), mRNA
746	AGT	9031.ENSGALP00000018089	AGT	Angiotensinogen (serpin peptidase inhibitor, clade A, member 8); Belongs to the serpin family
747	EIF6	9031.ENSGALP00000002796	EIF6	Eukaryotic translation initiation factor 6; Binds to the 60S ribosomal subunit and prevents its association with the 40S ribosomal subunit to form the 80S initiation complex in the cytoplasm. May also be involved in ribosome biogenesis
748	PDGFB	9031.ENSGALP00000037083	PDGFB	Platelet-derived growth factor subunit b precursor; Gallus gallus platelet-derived growth factor beta polypeptide (PDGFB), mRNA; Belongs to the PDGF/VEGF growth factor family
749	MAP4K3	9031.ENSGALP00000021572	MAP4K3	Mitogen-activated protein kinase kinase kinase kinase 3; Belongs to the protein kinase superfamily. STE Ser/Thr protein kinase family. STE20 subfamily
750	FGF10	9031.ENSGALP00000023949	FGF10	Gallus gallus fibroblast growth factor 10 (FGF10), mRNA; Belongs to the heparin-binding growth factors family
751	PRDX1	9031.ENSGALP00000016629	PRDX1	Peroxiredoxin-1; Thiol-specific peroxidase that catalyzes the reduction of hydrogen peroxide and organic hydroperoxides to water and alcohols, respectively. Plays a role in cell protection against oxidative stress by detoxifying peroxides and as sensor of hydrogen peroxide-mediated signaling events. Might participate in the signaling cascades of growth factors and tumor necrosis factor-alpha by r…
752	NFKBIA	9031.ENSGALP00000041417	NFKBIA	Nf-kappa-b inhibitor alpha; Inhibits NF-kappa-B by complexing with and trapping it in the cytoplasm. May be involved in regulation of transcriptional responses to NF-kappa-B, including cell adhesion, immune and proinflammatory responses, apoptosis, differentiation and growth. Controlled by sequential serine-phosphorylation, ubiquitination and degradation. Tyrosine-phosphorylation could only lead …
753	RPS6KB1	9031.ENSGALP00000008334	RPS6KB1	Gallus gallus ribosomal protein S6 kinase, 70kDa, polypeptide 1 (RPS6KB1), mRNA
754	MESDC2	9031.ENSGALP00000010323	MESDC2	Lrp chaperone mesd precursor; LRP chaperone MESD; Chaperone specifically assisting the folding of beta- propeller/EGF modules within the family of low-density lipoprotein receptors (LDLRs). Acts as a modulator of the Wnt pathway, since some LDLRs are coreceptors for the canonical Wnt pathway (By similarity)
755	MDM2	9031.ENSGALP00000016144	MDM2	E3 ubiquitin-protein ligase Mdm2; Gallus gallus Mdm2, p53 E3 ubiquitin protein ligase homolog (mouse) (MDM2), mRNA
756	MAP3K1	9031.ENSGALP00000023686	MAP3K1	Mitogen-activated protein kinase kinase kinase 1, E3 ubiquitin protein ligase
757	ENSGALP00000010113	9031.ENSGALP00000010113	ENSGALP00000010113	Serum amyloid A protein; Major acute phase reactant. Apolipoprotein of the HDL complex
758	HTT	9031.ENSGALP00000025163	HTT	Huntingtin isoform x2; Huntingtin
759	TIMP2	9031.ENSGALP00000041954	TIMP2	Metalloproteinase inhibitor 2 precursor; Complexes with metalloproteinases (such as collagenases) and irreversibly inactivates them by binding to their catalytic zinc cofactor
760	TDP1	9031.ENSGALP00000017339	TDP1	Tyrosyl-dna phosphodiesterase 1 isoform x2; tyrosyl-DNA phosphodiesterase 1
761	FOSL2	9031.ENSGALP00000016284	FOSL2	Fos-related antigen 2; Gallus gallus FOS-like antigen 2 (FOSL2), mRNA
762	ARHGAP35	9031.ENSGALP00000019092	ARHGAP35	Glucocorticoid receptor dna-binding factor 1; Rho GTPase activating protein 35
763	FOXO1	9031.ENSGALP00000027470	FOXO1	Uncharacterized protein; Gallus gallus forkhead box O1 (FOXO1), mRNA
764	CEBPA	9031.ENSGALP00000043098	CEBPA	Gallus gallus CCAAT/enhancer binding protein (C/EBP), alpha (CEBPA), mRNA
765	SP1	9031.ENSGALP00000040813	SP1	Gallus gallus Sp1 transcription factor (SP1), mRNA
766	SREBF2	9031.ENSGALP00000019416	SREBF2	Sterol regulatory element binding transcription factor 2
767	MAP3K7	9031.ENSGALP00000025101	MAP3K7	Mitogen-activated protein kinase kinase kinase 7

## Sheet: predict herbs
The predict herbs target MMP1, MMP7,NOS2 and EPHA2 which act on two or three targets
Names	total	herb
EPHA2, MMP1, NOS2	2	Ginkgo seed
		fruit of Axillary choerospondias
MMP1, MMP7, NOS2	3	all-grass of Yerbadetajo
		Common Tea
		Virginia Witch Hazel
EPHA2, NOS2	1	Aloe
MMP1, MMP7	4	Hoary Pepperwort
		Garlic
		Hairy Bayberry
		Kelp or Tangle
MMP1, NOS2	161	Green Tea
		Honeysuckle Flower
		Ampelopsis
		Chrusanthemum-like Groundsel
		all-grass of Common Dayflower
		Common Leafflower
		White Hyacinth Bean
		all-grass of Haichow Elsholtzia
		Chinese rose flower
		Juglans regia
		Lotus leaf
		Pyrrosiae Folium
		Fructus Paulowniae fortunei
		All - grass of Dahurian Patrinia
		Glechomae Herba
		Gphalii Affinis Herba
		eclipta
		pith of Common Rush
		Redflower Meconopsis
		twig of Winged Euonymus
		Copperleaf Herb
		Semino-dermis Arachidis
		Propolis
		Silybum Marianum
		Safflower
		Smoked Plum
		rhizome of Nutgrass Galingale
		root of Membranous Milkvetch
		Cabbage
		Indian Wild Chrysanthemum Equivalent plant
		pericarp of bretschneider Pear
		Crataegi Folium
		Alpiniae Officirum Rhizome
		European Verbe Herb
		all-grass of entire meconopsis
		all - grass of Barbed Skullcap
		stem of Lilac Daphne
		Gambir Plant
		leaf of Pine
		Tree Peony Bark
		Shrub Chastetree Fruit
		Picrorhizae Rhizoma
		Sweet Wormwood Herb
		Pipewort Flower
		Lunulatae Herba
		flower of Hyacinth Dolichos
		Fermented Soybean
		Blackberrylily Rhizome
		fruit of seabuckthorn
		Japanese Dodder Seed
		Ephedra Root
		Root of Chinese Pulsatilla
		root and rhizome of Manyleaf Meadowrue
		Chrysanthemum Flower
		Herbahypericiperforati
		fruit of Common Floweringquince
		Medusa Saussurea
		Cockscomb flower
		all-grass of japanese hop
		fruit of Cape Jasmine
		all-grass of Common Ducksmeat
		Chinese Siphonostegia
		Ailanthi Altissimae Fructus
		Lotus stamen
		Spiny Meconopsis
		Asiatic Cornelian Cherry Fruit
		Striate Kummerowia
		Actinidia Chinensis Planch
		Chinese Cinquefoil
		Officinal Dandelion
		Cortex Mori
		Swampy Gentianopsis
		Emblic Leafflower Leaf
		Indian Lettuce
		Bigdentate Ampelopsis
		Gentiae Radix Et Rhozima
		Phellodendri Amurensis Cortex
		fruit -spike of Common Selfheal
		Parisshape Loosestrife
		root of tatarian aster
		Microctis Folium
		fruit of Chinese Wolfberry
		All - grass of Common Heron's bill
		Climbing Groundsel
		leaf of Argy Wormwood
		all-grass Chinese pyrola
		Folium Ilicis Cornutae
		Linear Stonecrop
		Manyflower Glorybower Leaf
		Mulberry Leaf
		Bluesepal Rabdosia
		flower bud of Lilac Daphne
		Apocyniveneti Folium
		Field Thistle Herb
		Flowering Ash
		all-grass of Shorttube Lagotis
		spine of Chinese Honeylocust
		rhizome of Airpotato Yam
		Chinese Lobelia Herb
		Ginkgo Folium
		Reed rhizome
		Broussonetiae Fructus
		Buckeye Seed
		Giant StJohn’swort
		Flatstem Milkvetch Seed
		Herba Clematidis Aethusaefoliae
		root Pilose Asiabell
		all-grass of Purslane
		Wild Buckwheat Rhizome
		root of Chinese Thorowax
		Hydnocarpi Anthelminticae Semen
		Saussureae Involucratae Herba
		Root of Dyers Woad.
		All - grass of Japanese Inula
		motherwort
		all-grass of Common Androgrphis
		Vietmese Sophora Root
		Inula Flower
		fruit of Cherokee Rose
		Schizonepetae Spica
		Epimrdii Herba
		Pomegrate Rind
		root of Ligulilobe sage
		rhizome of Gaint Knotweed
		pollen of longbract cattail
		bitter Apricot seed
		Narrowleaf Cattail Pollen
		Davurian Buckthorn
		Hoveniae Dulcis Semen
		Ginkgo Leaf
		Ephedra
		Mulberry Fruit
		all-grass of Tubercultae speranskia
		Japanese Cryptotaenia
		Rhizome fagopyri dibotryis
		Indian Trumpetflower Seed
		Malaba Bauhinia
		Hedysari Radix
		Common Lamiophlomis
		Wild Chrysanthemum Flower
		Persimmon Leaf
		fruit of Glossy privet
		Hedge Prinsepia Nut
		all-grass of common knotgrass
		Weeping Forsythia Capsule
		Chicory Herb
		Bur Beggarticks
		Chinese Tamarisk Twig
		root - bark of Chinese Wolfberry
		Emblic Leafflower Fruit
		Euphorbiae Helioscopiae Herba
		Herba Siphonostegiae Chinensis
		Tartarian Buckwheat
		all - grss of Hairyvein Agrimonia
		all-grass of discolor cinquefoil
		Ramine root
		flower of Chinese Globeflower
		Herba hyperici
		Hop-shaped Dodder
		Snow Lotus
		Multiradiate
